# Supplementary material for: Genome-Wide Association Study of Genetic Variants Associated with Serum Albumin Levels in Chinese Winter Sports Athletes
Source: Biology (Basel). 2026 Feb 17;15(4):350. doi: 10.3390/biology15040350 (PMC12938714; doi:10.3390/biology15040350)
Supplement: Supplementary file 1 [file biology-15-00350-s001.zip › Supplementary_Table_S1.xlsx]

## Sheet: Sheet1
Table S1. Genome-wide association results for serum albumin (ALB) levels in Chinese winter sports athletes and annotation of associated variants.
CHR	SNP	BP	BETA	P	REF Allele	ALT Allele	Allele Frequency					MAF	SNP-Associated Genes (Overlapped/Upstream/Downstream)	Annotation	eQTL		sQTL
							AFR Frequency	AMR Frequency	EAS Frequency	EUR Frequency	SAS Frequency				Gene	Tissue	Gene	Tissue
2	rs2886185	208976671	-2.421	1.504e-06	A	T	0.4402	0.1873	0.2421	0.1362	0.1176	0.07105	Upstream: RNA5SP117,Downstream: HSPA8P6	Intergenic Region	/	/	/	/
19	rs117523171	11151621	-1.312	1.661e-06	G	T	0.8351	0.8703	0.6399	0.828	0.7526	0.4079	SPC24	intronic	/	/	/	/
21	rs2776407	45993355	-1.915	2.812e-06	T	G	0.9312	0.9352	0.8571	0.8777	0.7556	0.1263	COL6A1	intronic	/	/	/	/
21	rs2850173	45992837	-1.915	2.812e-06	A	C	0.9312	0.9352	0.8581	0.8777	0.7526	0.1263	COL6A1	intronic	/	/	/	/
21	rs2850175	45994974	-1.915	2.812e-06	A	C	0.9274	0.9352	0.8542	0.8777	0.7464	0.1263	COL6A1	intronic	/	/	/	/
13	rs9587839	109361785	-1.467	3.313e-06	A	G	0.152	0.3112	0.2827	0.3499	0.3497	0.1921	Upstream: LINC01067,Downstream: LINC00399	Intergenic Region	/	/	/	/
21	rs9254	46004432	-1.98	3.343e-06	A	G	0.9274	0.9366	0.8938	0.8777	0.774	0.1079	COL6A1	3utr,non-coding,3downstream	/	/	/	/
2	rs10165483	208958443	-2.358	3.759e-06	C	G	0.3313	0.072	0.0754	0.002	0.0327	0.06842	Upstream: RNA5SP117,Downstream: HSPA8P6	Intergenic Region	/	/	/	/
2	rs10174421	208996225	-2.358	3.759e-06	G	A	0.1551	0.0591	0.0734	0.002	0.0337	0.06842	Upstream: RNA5SP117,Downstream: HSPA8P6	Intergenic Region	/	/	/	/
2	rs10181044	208998322	-2.358	3.759e-06	C	A	0.2171	0.0634	0.0734	0.002	0.0337	0.06842	Upstream: RNA5SP117,Downstream: HSPA8P6	Intergenic Region	/	/	/	/
2	rs10184732	208999508	-2.358	3.759e-06	G	C	0.2171	0.0634	0.0734	0.002	0.0337	0.06842	Upstream: RNA5SP117,Downstream: HSPA8P6	Intergenic Region	/	/	/	/
2	rs10188418	208961675	-2.358	3.759e-06	T	C	0.2837	0.0692	0.0754	0.002	0.0327	0.06842	Upstream: RNA5SP117,Downstream: HSPA8P6	Intergenic Region	/	/	/	/
2	rs10196945	208999340	-2.358	3.759e-06	T	C	0.2171	0.0634	0.0734	0.002	0.0337	0.06842	Upstream: RNA5SP117,Downstream: HSPA8P6	Intergenic Region	/	/	/	/
2	rs10199191	208961517	-2.358	3.759e-06	A	T	0.1498	0.0591	0.0754	0.002	0.0327	0.06842	Upstream: RNA5SP117,Downstream: HSPA8P6	Intergenic Region	/	/	/	/
2	rs10205030	208998830	-2.358	3.759e-06	A	T	0.2171	0.0634	0.0734	0.002	0.0337	0.06842	Upstream: RNA5SP117,Downstream: HSPA8P6	Intergenic Region	/	/	/	/
2	rs10208392	208999777	-2.358	3.759e-06	A	G	0.2171	0.0634	0.0734	0.002	0.0337	0.06842	Upstream: RNA5SP117,Downstream: HSPA8P6	Intergenic Region	/	/	/	/
2	rs10208997	208994481	-2.358	3.759e-06	A	G	0.2095	0.062	0.0734	0.002	0.0337	0.06842	Upstream: RNA5SP117,Downstream: HSPA8P6	Intergenic Region	/	/	/	/
2	rs10932273	208902338	-2.358	3.759e-06	T	A	0.3192	0.0288	0.0734	0.002	0.0337	0.06842	Upstream: PTH2R,Downstream: RNA5SP117	Intergenic Region	/	/	/	/
2	rs10932275	208902635	-2.358	3.759e-06	T	A	0.2572	0.0245	0.0734	0.002	0.0307	0.06842	Upstream: PTH2R,Downstream: RNA5SP117	Intergenic Region	/	/	/	/
2	rs10932279	208942287	-2.358	3.759e-06	C	T	0.1528	0.0159	0.0744	0.002	0.0337	0.06842	Upstream: RNA5SP117,Downstream: HSPA8P6	Intergenic Region	/	/	/	/
2	rs112634735	208903070	-2.358	3.759e-06	C	G	0.1467	0.0187	0.0734	0.004	0.0327	0.06842	Upstream: PTH2R,Downstream: RNA5SP117	Intergenic Region	/	/	/	/
2	rs11884309	208983324	-2.358	3.759e-06	C	T	0.1498	0.0591	0.0724	0.002	0.0337	0.06842	Upstream: RNA5SP117,Downstream: HSPA8P6	Intergenic Region	/	/	/	/
2	rs11893066	208964292	-2.358	3.759e-06	G	A	0.329	0.072	0.0764	0.002	0.0337	0.06842	Upstream: RNA5SP117,Downstream: HSPA8P6	Intergenic Region	/	/	/	/
2	rs11893278	208927668	-2.358	3.759e-06	A	G	0.3669	0.0389	0.0734	0.002	0.0307	0.06842	Upstream: RNA5SP117,Downstream: HSPA8P6	Intergenic Region	/	/	/	/
2	rs11897222	208993319	-2.358	3.759e-06	T	C	0.0098	None	None	0.001	None	0.06842	Upstream: RNA5SP117,Downstream: HSPA8P6	Intergenic Region	/	/	/	/
2	rs11902118	208977109	-2.358	3.759e-06	T	C	0.1498	0.0591	0.0754	0.002	0.0327	0.06842	Upstream: RNA5SP117,Downstream: HSPA8P6	Intergenic Region	/	/	/	/
2	rs1196352653	208929330	-2.358	3.759e-06	T	C	/	/	/	/	/	0.06842	Upstream: RNA5SP117,Downstream: HSPA8P6	Intergenic Region	/	/	/	/
2	rs12615020	208967437	-2.358	3.759e-06	C	T	0.149	0.0591	0.0754	0.002	0.0327	0.06842	Upstream: RNA5SP117,Downstream: HSPA8P6	Intergenic Region	/	/	/	/
2	rs12615859	208998045	-2.358	3.759e-06	G	A	0.2171	0.0634	0.0734	0.002	0.0337	0.06842	Upstream: RNA5SP117,Downstream: HSPA8P6	Intergenic Region	/	/	/	/
2	rs12618527	208997818	-2.358	3.759e-06	T	A	0.2171	0.0634	0.0734	0.002	0.0337	0.06842	Upstream: RNA5SP117,Downstream: HSPA8P6	Intergenic Region	/	/	/	/
2	rs12619186	208998047	-2.358	3.759e-06	T	A	0.1528	0.0591	0.0734	0.002	0.0337	0.06842	Upstream: RNA5SP117,Downstream: HSPA8P6	Intergenic Region	/	/	/	/
2	rs13382844	208958030	-2.358	3.759e-06	C	T	0.2368	0.0648	0.0754	0.002	0.0327	0.06842	Upstream: RNA5SP117,Downstream: HSPA8P6	Intergenic Region	/	/	/	/
2	rs13382918	208958076	-2.358	3.759e-06	C	T	0.2761	0.0692	0.0764	0.002	0.0327	0.06842	Upstream: RNA5SP117,Downstream: HSPA8P6	Intergenic Region	/	/	/	/
2	rs13390756	209011756	-2.358	3.759e-06	T	G	0.1672	0.0605	0.0714	0.002	0.0327	0.06842	Upstream: RNA5SP117,Downstream: HSPA8P6	Intergenic Region	/	/	/	/
2	rs13393277	208996611	-2.358	3.759e-06	G	A	0.1505	0.0591	0.0734	0.003	0.0337	0.06842	Upstream: RNA5SP117,Downstream: HSPA8P6	Intergenic Region	/	/	/	/
2	rs13394260	208991487	-2.358	3.759e-06	G	A	0.4221	0.0778	0.0724	0.002	0.0337	0.06842	Upstream: RNA5SP117,Downstream: HSPA8P6	Intergenic Region	/	/	/	/
2	rs13397942	208962551	-2.358	3.759e-06	G	A	0.1944	0.062	0.0754	0.002	0.0327	0.06842	Upstream: RNA5SP117,Downstream: HSPA8P6	Intergenic Region	/	/	/	/
2	rs13406876	208936691	-2.358	3.759e-06	T	A	0.1513	0.0159	0.0734	0.002	0.0317	0.06842	Upstream: RNA5SP117,Downstream: HSPA8P6	Intergenic Region	/	/	/	/
2	rs13421826	208974286	-2.358	3.759e-06	G	A	0.2383	0.0648	0.0754	0.002	0.0327	0.06842	Upstream: RNA5SP117,Downstream: HSPA8P6	Intergenic Region	/	/	/	/
2	rs13422034	208965471	-2.358	3.759e-06	T	C	0.1929	0.062	0.0754	0.002	0.0327	0.06842	Upstream: RNA5SP117,Downstream: HSPA8P6	Intergenic Region	/	/	/	/
2	rs13423203	208976244	-2.358	3.759e-06	T	C	0.2421	0.0648	0.0764	0.003	0.0327	0.06842	Upstream: RNA5SP117,Downstream: HSPA8P6	Intergenic Region	/	/	/	/
2	rs13424956	208975018	-2.358	3.759e-06	C	T	0.1498	0.0591	0.0754	0.002	0.0327	0.06842	Upstream: RNA5SP117,Downstream: HSPA8P6	Intergenic Region	/	/	/	/
2	rs13425714	208921438	-2.358	3.759e-06	C	G	0.1551	0.0159	0.0734	0.002	0.0317	0.06842	Upstream: RNA5SP117,Downstream: HSPA8P6	Intergenic Region	/	/	/	/
2	rs143656388	208994930	-2.358	3.759e-06	T	A	0.1505	0.0591	0.0734	0.002	0.0337	0.06842	Upstream: RNA5SP117,Downstream: HSPA8P6	Intergenic Region	/	/	/	/
2	rs1589512	208957268	-2.358	3.759e-06	G	A	0.3306	0.072	0.0754	0.002	0.0327	0.06842	Upstream: RNA5SP117,Downstream: HSPA8P6	Intergenic Region	/	/	/	/
2	rs1589513	208957032	-2.358	3.759e-06	T	C	0.1498	0.0591	0.0754	0.002	0.0327	0.06842	Upstream: RNA5SP117,Downstream: HSPA8P6	Intergenic Region	/	/	/	/
2	rs16841989	208932199	-2.358	3.759e-06	A	G	0.27	0.0259	0.0734	0.002	0.0317	0.06842	Upstream: RNA5SP117,Downstream: HSPA8P6	Intergenic Region	/	/	/	/
2	rs16842003	208940937	-2.358	3.759e-06	G	A	0.1513	0.0159	0.0744	0.002	0.0307	0.06842	Upstream: RNA5SP117,Downstream: HSPA8P6	Intergenic Region	/	/	/	/
2	rs1808043	208970380	-2.358	3.759e-06	C	A	0.1936	0.062	0.0754	0.002	0.0327	0.06842	Upstream: RNA5SP117,Downstream: HSPA8P6	Intergenic Region	/	/	/	/
2	rs2886184	208975863	-2.358	3.759e-06	G	C	0.1498	0.0591	0.0754	0.002	0.0327	0.06842	Upstream: RNA5SP117,Downstream: HSPA8P6	Intergenic Region	/	/	/	/
2	rs3851942	208953238	-2.358	3.759e-06	G	A	0.1498	0.0591	0.0754	0.002	0.0327	0.06842	Upstream: RNA5SP117,Downstream: HSPA8P6	Intergenic Region	/	/	/	/
2	rs4289122	208987280	-2.358	3.759e-06	T	G	0.1505	0.0591	0.0724	0.002	0.0337	0.06842	Upstream: RNA5SP117,Downstream: HSPA8P6	Intergenic Region	/	/	/	/
2	rs4672539	208957592	-2.358	3.759e-06	C	T	0.3306	0.072	0.0754	0.002	0.0327	0.06842	Upstream: RNA5SP117,Downstream: HSPA8P6	Intergenic Region	/	/	/	/
2	rs4673432	208944544	-2.358	3.759e-06	A	T	0.2375	0.0648	0.0754	0.002	0.0337	0.06842	Upstream: RNA5SP117,Downstream: HSPA8P6	Intergenic Region	/	/	/	/
2	rs4673434	208962400	-2.358	3.759e-06	G	A	0.3306	0.072	0.0754	0.002	0.0327	0.06842	Upstream: RNA5SP117,Downstream: HSPA8P6	Intergenic Region	/	/	/	/
2	rs58464969	208908806	-2.358	3.759e-06	T	C	0.3669	0.0389	0.0734	0.002	0.0317	0.06842	Upstream: PTH2R,Downstream: RNA5SP117	Intergenic Region	/	/	/	/
2	rs6435499	208963307	-2.358	3.759e-06	C	T	0.3283	0.072	0.0754	0.002	0.0327	0.06842	Upstream: RNA5SP117,Downstream: HSPA8P6	Intergenic Region	/	/	/	/
2	rs6435501	208969213	-2.358	3.759e-06	T	C	0.1936	0.062	0.0754	0.002	0.0327	0.06842	Upstream: RNA5SP117,Downstream: HSPA8P6	Intergenic Region	/	/	/	/
2	rs73986632	208958474	-2.358	3.759e-06	A	C	0.2383	0.0648	0.0754	0.002	0.0327	0.06842	Upstream: RNA5SP117,Downstream: HSPA8P6	Intergenic Region	/	/	/	/
2	rs74563907	208927340	-2.358	3.759e-06	A	G	0.3669	0.0389	0.0734	0.002	0.0307	0.06842	Upstream: RNA5SP117,Downstream: HSPA8P6	Intergenic Region	/	/	/	/
2	rs7589445	209000388	-2.358	3.759e-06	C	T	0.1619	0.0605	0.0734	0.002	0.0337	0.06842	Upstream: RNA5SP117,Downstream: HSPA8P6	Intergenic Region	/	/	/	/
2	rs7603010	209000068	-2.358	3.759e-06	T	C	0.2171	0.0634	0.0734	0.002	0.0337	0.06842	Upstream: RNA5SP117,Downstream: HSPA8P6	Intergenic Region	/	/	/	/
2	rs76728928	208938328	-2.358	3.759e-06	C	T	0.1513	0.0159	0.0734	0.002	0.0307	0.06842	Upstream: RNA5SP117,Downstream: HSPA8P6	Intergenic Region	/	/	/	/
2	rs78951255	208966604	-2.358	3.759e-06	G	A	0.1498	0.0591	0.0754	0.002	0.0327	0.06842	Upstream: RNA5SP117,Downstream: HSPA8P6	Intergenic Region	/	/	/	/
2	rs9989855	208985652	-2.358	3.759e-06	A	G	0.4894	0.0994	0.0724	0.0099	0.0757	0.06842	Upstream: RNA5SP117,Downstream: HSPA8P6	Intergenic Region	/	/	/	/
2	BP2:208913063	208913063	-2.358	3.759e-06	C	/	/	/	/	/	/	0.06842	/	Intergenic Region	/	/	/	/
2	BP2:208985138	208985138	-2.358	3.759e-06	A	/	/	/	/	/	/	0.06842	/	Intergenic Region	/	/	/	/
2	BP2:208990384	208990384	-2.358	3.759e-06	T	/	/	/	/	/	/	0.06842	/	Intergenic Region	/	/	/	/
2	BP2:208997584	208997584	-2.358	3.759e-06	AT	/	/	/	/	/	/	0.06842	/	Intergenic Region	/	/	/	/
2	BP2:209009423	209009423	-2.358	3.759e-06	GT	/	/	/	/	/	/	0.06842	/	Intergenic Region	/	/	/	/
21	rs2277813	45989325	-1.585	4.203e-06	G	C	0.7307	0.7651	0.7956	0.6521	0.5757	0.1895	COL6A1Upstream: ,Downstream:	intronic,3downstream	COL6A1	Liver	COL6A1	Kidney
2	rs13403652	208922340	-2.364	4.492e-06	A	G	0.1551	0.0159	0.0734	0.002	0.0307	0.06579	Upstream: RNA5SP117,Downstream: HSPA8P6	Intergenic Region	/	/	/	/
2	rs16841996	208934862	-2.364	4.492e-06	C	T	0.1551	0.0159	0.0734	0.002	0.0317	0.06579	Upstream: RNA5SP117,Downstream: HSPA8P6	Intergenic Region	/	/	/	/
2	rs57687589	208924613	-2.364	4.492e-06	A	G	0.3669	0.0389	0.0734	0.002	0.0307	0.06579	Upstream: RNA5SP117,Downstream: HSPA8P6	Intergenic Region	/	/	/	/
2	rs79638492	208933315	-2.364	4.492e-06	A	C	0.3646	0.0389	0.0734	0.002	0.0317	0.06579	Upstream: RNA5SP117,Downstream: HSPA8P6	Intergenic Region	/	/	/	/
2	rs902041532	208925007	-2.364	4.492e-06	A	T	/	/	/	/	/	0.06579	Upstream: RNA5SP117,Downstream: HSPA8P6	Intergenic Region	/	/	/	/
2	rs114521211	208903194	-2.375	5.02e-06	T	C	0.1029	0.0072	0.0734	0.002	0.0317	0.06579	Upstream: PTH2R,Downstream: RNA5SP117	Intergenic Region	/	/	/	/
2	rs12624051	208905837	-2.375	5.02e-06	A	G	0.1029	0.0072	0.0734	0.002	0.0317	0.06579	Upstream: PTH2R,Downstream: RNA5SP117	Intergenic Region	/	/	/	/
2	rs144765437	208904565	-2.375	5.02e-06	T	C	0.1014	0.0072	0.0734	0.002	0.0317	0.06579	Upstream: PTH2R,Downstream: RNA5SP117	Intergenic Region	/	/	/	/
2	rs2068374	209012582	-2.375	5.02e-06	T	A	0.1021	0.0519	0.0714	0.002	0.0327	0.06579	Upstream: RNA5SP117,Downstream: HSPA8P6	Intergenic Region	/	/	/	/
2	rs2364819	208976099	-2.375	5.02e-06	C	T	0.1036	0.0533	0.0754	0.002	0.0327	0.06579	Upstream: RNA5SP117,Downstream: HSPA8P6	Intergenic Region	/	/	/	/
2	rs77712622	208929041	-2.375	5.02e-06	T	G	0.1051	0.0086	0.0734	0.002	0.0307	0.06579	Upstream: RNA5SP117,Downstream: HSPA8P6	Intergenic Region	/	/	/	/
2	rs1302222376	208920693	-2.375	5.02e-06	TA	/	/	/	/	/	/	0.06579	Upstream: RNA5SP117,Downstream: HSPA8P6	Intergenic Region	/	/	/	/
21	rs35900642	46000102	-1.899	5.278e-06	G	A	/	/	/	/	/	0.1211	COL6A1	intronic,5upstream,non-coding intronic	/	/	/	/
21	rs2236489	46003219	-1.852	5.387e-06	C	G	0.7474	0.9193	0.8562	0.8738	0.7566	0.1211	COL6A1	non-coding intronic,intronic,3downstream	/	/	/	/
21	rs7276098	46000812	-1.852	5.387e-06	C	G	0.7882	0.9193	0.8562	0.8738	0.7526	0.1211	COL6A1	intronic,non-coding,5upstream	/	/	/	/
21	rs1036855098	46000651	-1.852	5.387e-06	AGGAGGGCGGCCGGGGAG	/	/	/	/	/	/	0.1211	COL6A1	non-coding intronic,intronic,5upstream	/	/	/	/
4	rs2045007	71208443	1.919	5.515e-06	A	T	0.5628	0.6095	0.8244	0.8519	0.6861	0.1237	SLC4A4	intronic	/	/	/	/
19	rs1234960214	11151619	-1.276	5.838e-06	TG	/	/	/	/	/	/	0.4	SPC24	intronic	/	/	/	/
21	rs1053331	46004273	-1.899	5.897e-06	A	G	0.9266	0.9323	0.8532	0.8767	0.7618	0.1211	COL6A1	3utr,non-coding,3downstream	/	/	/	/
1	rs7365362	18884322	1.244	6.256e-06	C	T	0.3306	0.6066	0.7222	0.7843	0.728	0.2816	AL080251.1, ALDH4A1	intronic,non-coding intronic	ALDH4A1, SLC66A1	Skin, Nerve	/	/
6	rs6941748	45589590	-1.419	6.628e-06	C	T	0.1498	0.2651	0.2897	0.2753	0.1994	0.2474	RUNX2	intronic	/	/	RUNX2-AS1	Testes
7	rs112911326	50518358	-1.819	6.943e-06	A	G	0.0968	0.232	0.0734	0.2594	0.2658	0.1158	FIGNL1, DDC	intronic	/	/	/	/
7	rs2876826	50514274	-1.819	6.943e-06	A	G	0.0968	0.232	0.0734	0.2594	0.2658	0.1158	FIGNL1, DDC	intronic	DDC	Testes	DDC	Kidney
2	rs11891614	208926251	-2.195	7.054e-06	A	C	0.3669	0.0389	0.0734	0.002	0.0317	0.07105	Upstream: RNA5SP117,Downstream: HSPA8P6	Intergenic Region	/	/	/	/
2	rs1397198250	208925640	-2.195	7.054e-06	C	T	/	/	/	/	/	0.07105	Upstream: RNA5SP117,Downstream: HSPA8P6	Intergenic Region	/	/	/	/
21	rs2236485	46002725	-1.887	7.234e-06	A	G	0.9387	0.9352	0.8562	0.8767	0.7597	0.1211	COL6A1	non-coding intronic,intronic,3downstream	/	/	/	/
12	rs4077561	104286590	-1.104	7.423e-06	T	C	0.3964	0.5562	0.5823	0.5557	0.502	0.4947	TXNRD1	intronic,5upstream	/	/	/	/
21	rs3737437	45998061	-1.887	7.514e-06	A	G	0.9728	0.9395	0.8562	0.8777	0.7566	0.1184	COL6A1	intronic,5upstream	/	/	/	/
21	rs4818811	45998650	-1.887	7.514e-06	T	C	0.9387	0.9366	0.8562	0.8767	0.7556	0.1184	COL6A1	intronic,5upstream	/	/	/	/
21	rs7276374	46000952	-1.887	7.514e-06	C	T	0.9115	0.9337	0.8562	0.8757	0.7556	0.1184	COL6A1	intronic,5upstream,non-coding,3downstream	/	/	/	/
21	rs7276782	46000855	-1.887	7.514e-06	A	G	0.916	0.9366	0.8562	0.8757	0.7556	0.1184	COL6A1	intronic,non-coding,5upstream	/	/	/	/
21	rs7277078	46001057	-1.887	7.514e-06	A	G	0.9115	0.9337	0.8562	0.8748	0.7556	0.1184	COL6A1	intronic,5upstream,non-coding,3downstream	/	/	/	/
21	rs8131101	45999783	-1.887	7.514e-06	C	T	0.9123	0.9337	0.8562	0.8738	0.7546	0.1184	COL6A1	non-coding intronic,intronic,5upstream	/	/	/	/
21	BP21:45998814	45998814	-1.887	7.514e-06	C	/	/	/	/	/	/	0.1184	/	Intergenic Region	/	/	/	/
2	rs10204059	209001850	-2.407	8.308e-06	T	C	0.2171	0.0634	0.0734	0.002	0.0337	0.06579	Upstream: RNA5SP117,Downstream: HSPA8P6	Intergenic Region	/	/	/	/
2	rs117998105	209003038	-2.407	8.308e-06	C	T	0.2171	0.0634	0.0734	0.002	0.0337	0.06579	Upstream: RNA5SP117,Downstream: HSPA8P6	Intergenic Region	/	/	/	/
2	rs200744565	209003206	-2.407	8.308e-06	C	T	0.2118	0.062	0.0734	0.002	0.0337	0.06579	Upstream: RNA5SP117,Downstream: HSPA8P6	Intergenic Region	/	/	/	/
2	rs73986657	209002240	-2.407	8.308e-06	T	C	0.3699	0.0764	0.0734	0.002	0.0348	0.06579	Upstream: RNA5SP117,Downstream: HSPA8P6	Intergenic Region	/	/	/	/
7	rs6944090	50505442	-1.749	8.658e-06	T	C	0.0318	0.2464	0.0714	0.2833	0.2638	0.1263	FIGNL1, DDC	intronic	/	/	/	/
1	rs79061450	5288183	-1.323	8.714e-06	T	C	0.121	0.2291	0.2212	0.0805	0.1994	0.2158	Upstream: AL691497.1,Downstream: AL139823.1	Intergenic Region	/	/	/	/
21	rs2850174	45994015	-1.824	8.937e-06	G	T	/	/	/	/	/	0.1289	COL6A1	intronic	/	/	/	/
2	rs13383448	208911597	-2.342	8.967e-06	A	G	0.1702	0.0187	0.0734	0.002	0.0317	0.06316	Upstream: PTH2R,Downstream: RNA5SP117	Intergenic Region	IDH1-AS1	Skin	/	/
