# Supplementary material for: Genome-Wide Association Study of Genetic Variants Associated with Serum Albumin Levels in Chinese Winter Sports Athletes
Source: Biology (Basel). 2026 Feb 17;15(4):350. doi: 10.3390/biology15040350 (PMC12938714; doi:10.3390/biology15040350)
Supplement: Supplementary file 1 [file biology-15-00350-s001.zip › Supplementary_Table_S2.xlsx]

## Sheet: Sheet1
Table S2. Previously Reported Serum Albumin–Related Loci from the NHGRI–EBI GWAS Catalog.
GWAS Catalog Study Accession	PMID	First author	Year	Reported trait (exact GWAS trait)	Reported lead SNP (rsID)	CHR	POS (build)	Reported P value	Reported mapped gene(s)
GCST001233	21909109	Kim YJ	2011	Metabolite levels	rs780092	2	27520287	5E-18	GCKR
GCST001699	23022100	Franceschini N	2012	Serum albumin levels	rs11078597	17	1715069	1E-14	MIR22HG
GCST90132699	27005778	Kettunen J	2016	Albumin levels	rs184650103	4	73984932	1E-36	PF4 - PPBP
GCST005988	29403010	Kanai M	2018	Serum albumin levels	rs34010237	19	49509317	2E-40	FCGRT
GCST005988	29403010	Kanai M	2018	Serum albumin levels	rs4690095	4	3419582	2E-22	RGS12
GCST005988	29403010	Kanai M	2018	Serum albumin levels	rs75759936	4	78698045	2E-17	LINC01094
GCST009048	31675503	Gurdasani D	2019	Serum albumin levels	rs540810730	7	19188685	3E-9	FERD3L - POLR1F
GCST90019493	33462484	Sinnott-Armstrong N	2021	Serum albumin levels	rs11671010	19	35068570	6E-137	HPN-AS1
GCST90019493	33462484	Sinnott-Armstrong N	2021	Serum albumin levels	rs780094	2	27518370	7E-115	GCKR
GCST90019493	33462484	Sinnott-Armstrong N	2021	Serum albumin levels	rs4806073	19	35064286	1E-110	HPN-AS1, HPN
GCST90025992	34226706	Barton AR	2021	Serum albumin levels	rs150420714	19	49514281	6E-176	FCGRT
GCST90025992	34226706	Barton AR	2021	Serum albumin levels	rs144787122	7	2256917	3E-43	SNX8
GCST90025992	34226706	Barton AR	2021	Serum albumin levels	rs28929470	14	94381049	1E-37	SERPINA1
GCST90025992	34226706	Barton AR	2021	Serum albumin levels	rs34557412	17	16948873	1E-24	TNFRSF13B
GCST90025992	34226706	Barton AR	2021	Serum albumin levels	rs75152012	4	73406719	7E-23	ALB
GCST90027080	34321204	Harrison S	2021	Albumin levels	rs1688043	19	35062437	6E-49	HPN, HPN-AS1
GCST90027080	34321204	Harrison S	2021	Albumin levels	rs2018519	19	35068883	1E-41	HPN-AS1
GCST90027082	34321204	Harrison S	2021	Albumin levels	rs11078596	17	1714968	7E-11	MIR22HG
GCST90018945	34594039	Sakaue S	2021	Serum albumin levels	rs1260326	2	27508073	2E-168	GCKR
GCST90018945	34594039	Sakaue S	2021	Serum albumin levels	rs10419198	19	49534760	1E-149	RCN3
GCST90018945	34594039	Sakaue S	2021	Serum albumin levels	rs45512696	19	35059974	7E-136	HPN, HPN-AS1
GCST90018945	34594039	Sakaue S	2021	Serum albumin levels	rs77542162	17	69085137	1E-122	ABCA6
GCST90018725	34594039	Sakaue S	2021	Serum albumin levels	rs118190473	4	78657097	1E-26	LINC01094
GCST90249424	34648354	Pietzner M	2021	Serum albumin levels	rs17713088	3	165770816	1E-71	LINC01322
GCST90249424	34648354	Pietzner M	2021	Serum albumin levels	rs1799807	3	165830741	2E-38	BCHE, LINC01322
GCST90249424	34648354	Pietzner M	2021	Serum albumin levels	rs1376877	2	203407367	3E-12	RAPH1, ABI2
GCST90088490	35078996	Gudjonsson A	2022	Serum levels of protein ALB	rs6922556	6	25723299	4E-13	SCGN - H2AC1
GCST90104157	35121771	Choe EK	2022	Serum albumin levels	rs3817588	2	27508345	5E-11	GCKR
GCST90092807	35213538	Richardson TG	2022	Albumin levels	rs145730801	14	94301859	2E-36	SERPINA10 - SERPINA6
GCST90134512	35810165	Westerman KE	2022	Albumin levels	rs73167112	13	32088817	2E-9	FRY
GCST90161886	36168886	Thareja G	2022	Serum albumin levels	rs149394327	17	66232877	4E-28	APOH
GCST90239632	36329257	Lee CJ	2022	Albumin levels	rs6547692	2	27512105	5E-64	GCKR
GCST90239632	36329257	Lee CJ	2022	Albumin levels	rs2452000	19	35063480	2E-50	HPN, HPN-AS1
GCST90239632	36329257	Lee CJ	2022	Albumin levels	rs34562254	17	16939677	1E-31	TNFRSF13B
GCST90239632	36329257	Lee CJ	2022	Albumin levels	rs79068664	19	49504342	2E-28	COX6CP7 - FCGRT
GCST90269576	36764567	Davyson E	2023	Albumin levels (UKB data field 23479)	rs17580	14	94380925	7E-38	SERPINA1
GCST90269576	36764567	Davyson E	2023	Albumin levels (UKB data field 23479)	rs58895965	19	35060524	1E-27	HPN-AS1, HPN
GCST90255484	36777999	Nam K	2022	Albumin levels	chr19:50016759	19	50016759	9E-128	/
GCST90255484	36777999	Nam K	2022	Albumin levels	Chr2:27730940	2	27730940	2E-116	/
GCST90255417	36777999	Nam K	2022	Albumin levels	chr19:50000009	19	50000009	1E-79	/
GCST90255484	36777999	Nam K	2022	Albumin levels	chr4:3434885	4	3434885	3E-59	/
GCST90255417	36777999	Nam K	2022	Albumin levels	chr4:3447156	4	3447156	4E-46	/
GCST90255484	36777999	Nam K	2022	Albumin levels	chr19:35553341	19	35553341	9E-46	/
GCST90255484	36777999	Nam K	2022	Albumin levels	chr4:79578251	4	79578251	2E-45	/
GCST90255417	36777999	Nam K	2022	Albumin levels	chr4:74269758	4	74269758	4E-30	/
GCST90255417	36777999	Nam K	2022	Albumin levels	chr17:16840312	17	16840312	1E-29	/
GCST90278616	38116116	Chen CY	2023	Albumin levels	rs142385484	19	49513502	3E-81	FCGRT
GCST90278616	38116116	Chen CY	2023	Albumin levels	rs554119433	19	35064318	2E-63	HPN-AS1, HPN
GCST90278616	38116116	Chen CY	2023	Albumin levels	rs3752442	4	3445156	4E-54	HGFAC
GCST90278616	38116116	Chen CY	2023	Albumin levels	rs34547339	17	16937409	3E-37	TNFRSF13B
GCST90301944	38448586	Karjalainen MK	2024	Albumin levels	rs187918276	4	73167847	2E-115	ANKRD17
GCST90301944	38448586	Karjalainen MK	2024	Albumin levels	rs1672981	19	35056147	2E-20	HPN-AS1, HPN
GCST90301944	38448586	Karjalainen MK	2024	Albumin levels	rs2126263	8	9324101	1E-17	PPP1R3B-DT
GCST90475103	39024449	Verma A	2024	Albumin (mean, inv-norm transformed)	rs28616221	19	35063575	2E-72	HPN-AS1, HPN
GCST90475100	39024449	Verma A	2024	Albumin (maximum, inv-norm transformed)	chr17:1640034	17	1640034	4E-68	/
GCST90479503	39024449	Verma A	2024	Albumin (maximum, inv-norm transformed)	rs2070863	17	1745208	1E-60	SERPINF2
GCST90475099	39024449	Verma A	2024	Albumin (maximum, inv-norm transformed)	rs3211938	7	80671133	7E-39	CD36
GCST90475106	39024449	Verma A	2024	Albumin (minimum, inv-norm transformed)	rs139974673	15	43735687	8E-38	CATSPER2P1, CATSPER2P1
GCST90475099	39024449	Verma A	2024	Albumin (maximum, inv-norm transformed)	rs5471	16	72054562	3E-35	HP
GCST90475099	39024449	Verma A	2024	Albumin (maximum, inv-norm transformed)	rs9915255	17	42132173	7E-18	RAB5C
GCST90475099	39024449	Verma A	2024	Albumin (maximum, inv-norm transformed)	chr17:1641806	17	1641806	2E-17	/
GCST90475102	39024449	Verma A	2024	Albumin (mean, inv-norm transformed)	chr13:113911977	13	113911977	1E-15	/
GCST90475098	39024449	Verma A	2024	Albumin (maximum, inv-norm transformed)	rs41523449	19	35046802	2E-15	HPN, HPN-AS1
GCST90475105	39024449	Verma A	2024	Albumin (minimum, inv-norm transformed)	chr19:50047337	19	50047337	4E-15	/
GCST90475101	39024449	Verma A	2024	Albumin (mean, inv-norm transformed)	chr8:9183664	8	9183664	7E-14	/
GCST90475098	39024449	Verma A	2024	Albumin (maximum, inv-norm transformed)	rs2169387	8	9323885	3E-11	PPP1R3B-DT
GCST90475104	39024449	Verma A	2024	Albumin (minimum, inv-norm transformed)	chr8:9178821	8	9178821	3E-11	/
GCST90448597	39414775	Jacobs BM	2024	Albumin levels	rs10099512	8	9321311	1E-25	PPP1R3B-DT
GCST90448597	39414775	Jacobs BM	2024	Albumin levels	rs2384656	2	27609188	2E-22	ZNF512
GCST90448597	39414775	Jacobs BM	2024	Albumin levels	rs7503952	17	1745965	4E-19	SERPINF2
GCST90662901	40436827	Jee YH	2025	Albumin levels	rs1313566	2	27526037	2E-373	GCKR - SPATA31H1
GCST90662901	40436827	Jee YH	2025	Albumin levels	rs62128087	19	49523009	9E-402	FCGRT
GCST90662901	40436827	Jee YH	2025	Albumin levels	rs28929474	14	94378610	3E-279	SERPINA1
GCST90662901	40436827	Jee YH	2025	Albumin levels	rs1688031	19	35065736	7E-269	HPN, HPN-AS1
GCST90662901	40436827	Jee YH	2025	Albumin levels	rs13108218	4	3442204	4E-231	HGFAC
GCST90662867	40436827	Jee YH	2025	Albumin levels	rs2280401	19	49496752	3E-138	RPS11
GCST90662867	40436827	Jee YH	2025	Albumin levels	rs6818397	4	3433158	5E-49	RGS12
GCST90662867	40436827	Jee YH	2025	Albumin levels	rs4790286	17	1749189	3E-40	SERPINF2
GCST90667682	40770095	UK Biobank Whole-Genome Sequencing Consortium	2025	Albumin levels (UKB data field 30600)	chr14:94378610	14	94378610	2E-259	/
GCST90667682	40770095	UK Biobank Whole-Genome Sequencing Consortium	2025	Albumin levels (UKB data field 30600)	chr19:49525049	19	49525049	4E-188	/
GCST90667682	40770095	UK Biobank Whole-Genome Sequencing Consortium	2025	Albumin levels (UKB data field 30600)	chr19:35059974	19	35059974	6E-175	/
GCST90667682	40770095	UK Biobank Whole-Genome Sequencing Consortium	2025	Albumin levels (UKB data field 30600)	chr2:27508073	2	27508073	3E-169	/
GCST90667682	40770095	UK Biobank Whole-Genome Sequencing Consortium	2025	Albumin levels (UKB data field 30600)	chr17:69085137	17	69085137	3E-167	/
GCST90501097	41044249	Zoodsma M	2025	Albumin levels	rs45505795	14	94290606	3E-304	SERPINA10
GCST90501097	41044249	Zoodsma M	2025	Albumin levels	rs36013629	19	49539611	2E-139	RCN3
GCST90501097	41044249	Zoodsma M	2025	Albumin levels	rs149131600	19	35058218	1E-109	HPN, HPN-AS1
GCST90501097	41044249	Zoodsma M	2025	Albumin levels	rs470926	5	73068846	2E-85	FCHO2
