# Supplementary material for: Genome-Wide Association Study of Genetic Variants Associated with Serum Albumin Levels in Chinese Winter Sports Athletes
Source: Biology (Basel). 2026 Feb 17;15(4):350. doi: 10.3390/biology15040350 (PMC12938714; doi:10.3390/biology15040350)
Supplement: Supplementary file 1 [file biology-15-00350-s001.zip › Supplementary_Table_S3.xlsx]

## Sheet: Sheet1
Table S3. LD Summary for Lead SNPs Associated with ALB Levels in the Athlete Cohort.
LEAD_SNP	RS ID	N_partners	max_r2	N_r2_ge_0_8	N_r2_ge_0_6	median_r2	Top_proxies_r2>=0.8
2:209001850:T:C	rs10204059	2028	1	97	103	0.013859	2:209002240:T:C (r2=1.000); 2:209003206:C:T (r2=1.000); 2:209003038:C:T (r2=1.000); 2:208983324:C:T (r2=0.961); 2:208993319:T:TAC (r2=0.961); 2:208990384:TA:T (r2=0.961); 2:208987280:T:G (r2=0.961); 2:208985652:A:G (r2=0.961); 2:208985138:AG:A (r2=0.961); 2:208977869:T:TCCCTC (r2=0.961)
2:209002240:T:C	rs73986657	2027	1	97	103	0.013859	2:209001850:T:C (r2=1.000); 2:209003206:C:T (r2=1.000); 2:209003038:C:T (r2=1.000); 2:208983324:C:T (r2=0.961); 2:208993319:T:TAC (r2=0.961); 2:208990384:TA:T (r2=0.961); 2:208987280:T:G (r2=0.961); 2:208985652:A:G (r2=0.961); 2:208985138:AG:A (r2=0.961); 2:208977869:T:TCCCTC (r2=0.961)
2:209003038:C:T	rs117998105	2028	1	97	103	0.013859	2:209001850:T:C (r2=1.000); 2:209003206:C:T (r2=1.000); 2:209002240:T:C (r2=1.000); 2:208983324:C:T (r2=0.961); 2:208993319:T:TAC (r2=0.961); 2:208990384:TA:T (r2=0.961); 2:208987280:T:G (r2=0.961); 2:208985652:A:G (r2=0.961); 2:208985138:AG:A (r2=0.961); 2:208977869:T:TCCCTC (r2=0.961)
2:209003206:C:T	rs200744565	2028	1	97	103	0.013859	2:209001850:T:C (r2=1.000); 2:209003038:C:T (r2=1.000); 2:209002240:T:C (r2=1.000); 2:208983324:C:T (r2=0.961); 2:208993319:T:TAC (r2=0.961); 2:208990384:TA:T (r2=0.961); 2:208987280:T:G (r2=0.961); 2:208985652:A:G (r2=0.961); 2:208985138:AG:A (r2=0.961); 2:208977869:T:TCCCTC (r2=0.961)
2:208902338:T:A	rs10932273	2005	1	87	103	0.0169845	2:208902635:T:A (r2=1.000); 2:208996225:G:A (r2=1.000); 2:208975018:C:T (r2=1.000); 2:208975863:G:C (r2=1.000); 2:208976244:T:C (r2=1.000); 2:208977109:T:C (r2=1.000); 2:208983324:C:T (r2=1.000); 2:208985138:AG:A (r2=1.000); 2:208985652:A:G (r2=1.000); 2:208987280:T:G (r2=1.000)
2:208902635:T:A	rs10932275	2005	1	87	103	0.0169845	2:208902338:T:A (r2=1.000); 2:208996225:G:A (r2=1.000); 2:208975018:C:T (r2=1.000); 2:208975863:G:C (r2=1.000); 2:208976244:T:C (r2=1.000); 2:208977109:T:C (r2=1.000); 2:208983324:C:T (r2=1.000); 2:208985138:AG:A (r2=1.000); 2:208985652:A:G (r2=1.000); 2:208987280:T:G (r2=1.000)
2:208903070:C:G	rs112634735	2006	1	87	103	0.0169473	2:208902338:T:A (r2=1.000); 2:208996225:G:A (r2=1.000); 2:208975018:C:T (r2=1.000); 2:208975863:G:C (r2=1.000); 2:208976244:T:C (r2=1.000); 2:208977109:T:C (r2=1.000); 2:208983324:C:T (r2=1.000); 2:208985138:AG:A (r2=1.000); 2:208985652:A:G (r2=1.000); 2:208987280:T:G (r2=1.000)
2:208903194:T:C	rs114521211	2005	1	87	103	0.0170048	2:208904565:T:C (r2=1.000); 2:208920693:T:TA (r2=1.000); 2:208929041:T:G (r2=1.000); 2:208976099:C:T (r2=1.000); 2:209012582:T:A (r2=1.000); 2:208905837:A:G (r2=1.000); 2:208990175:A:G (r2=0.960); 2:209002066:G:A (r2=0.960); 2:209002914:C:T (r2=0.960); 2:208985138:AG:A (r2=0.959)
2:208904565:T:C	rs144765437	2009	1	87	103	0.0170048	2:208903194:T:C (r2=1.000); 2:208920693:T:TA (r2=1.000); 2:208929041:T:G (r2=1.000); 2:208976099:C:T (r2=1.000); 2:209012582:T:A (r2=1.000); 2:208905837:A:G (r2=1.000); 2:208990175:A:G (r2=0.960); 2:209002066:G:A (r2=0.960); 2:209002914:C:T (r2=0.960); 2:208985138:AG:A (r2=0.959)
2:208905837:A:G	rs12624051	2010	1	87	103	0.0170048	2:208903194:T:C (r2=1.000); 2:208920693:T:TA (r2=1.000); 2:208929041:T:G (r2=1.000); 2:208976099:C:T (r2=1.000); 2:209012582:T:A (r2=1.000); 2:208904565:T:C (r2=1.000); 2:208990175:A:G (r2=0.960); 2:209002066:G:A (r2=0.960); 2:209002914:C:T (r2=0.960); 2:208985138:AG:A (r2=0.959)
2:208908806:T:C	rs58464969	2015	1	87	103	0.0166622	2:208902338:T:A (r2=1.000); 2:208996225:G:A (r2=1.000); 2:208975018:C:T (r2=1.000); 2:208975863:G:C (r2=1.000); 2:208976244:T:C (r2=1.000); 2:208977109:T:C (r2=1.000); 2:208983324:C:T (r2=1.000); 2:208985138:AG:A (r2=1.000); 2:208985652:A:G (r2=1.000); 2:208987280:T:G (r2=1.000)
2:208913063:CACACA:C	BP2:208913063	2019	1	87	103	0.0163353	2:208902338:T:A (r2=1.000); 2:208996225:G:A (r2=1.000); 2:208975018:C:T (r2=1.000); 2:208975863:G:C (r2=1.000); 2:208976244:T:C (r2=1.000); 2:208977109:T:C (r2=1.000); 2:208983324:C:T (r2=1.000); 2:208985138:AG:A (r2=1.000); 2:208985652:A:G (r2=1.000); 2:208987280:T:G (r2=1.000)
2:208920693:T:TA	rs1302222376	2026	1	87	103	0.0170048	2:208903194:T:C (r2=1.000); 2:208905837:A:G (r2=1.000); 2:208929041:T:G (r2=1.000); 2:208976099:C:T (r2=1.000); 2:209012582:T:A (r2=1.000); 2:208904565:T:C (r2=1.000); 2:208990175:A:G (r2=0.960); 2:209002066:G:A (r2=0.960); 2:209002914:C:T (r2=0.960); 2:208985138:AG:A (r2=0.959)
2:208921438:C:G	rs13425714	2025	1	87	103	0.0161389	2:208902338:T:A (r2=1.000); 2:208996225:G:A (r2=1.000); 2:208975018:C:T (r2=1.000); 2:208975863:G:C (r2=1.000); 2:208976244:T:C (r2=1.000); 2:208977109:T:C (r2=1.000); 2:208983324:C:T (r2=1.000); 2:208985138:AG:A (r2=1.000); 2:208985652:A:G (r2=1.000); 2:208987280:T:G (r2=1.000)
2:208922340:A:G	rs13403652	2025	1	87	103	0.01269	2:208924613:A:G (r2=1.000); 2:208925007:A:AT (r2=1.000); 2:208933315:A:C (r2=1.000); 2:208934862:C:T (r2=1.000); 2:208993319:T:TAC (r2=0.959); 2:208991487:G:A (r2=0.959); 2:208990384:TA:T (r2=0.959); 2:208987280:T:G (r2=0.959); 2:208985652:A:G (r2=0.959); 2:208985138:AG:A (r2=0.959)
2:208924613:A:G	rs57687589	2024	1	87	103	0.01269	2:208922340:A:G (r2=1.000); 2:208925007:A:AT (r2=1.000); 2:208933315:A:C (r2=1.000); 2:208934862:C:T (r2=1.000); 2:208993319:T:TAC (r2=0.959); 2:208991487:G:A (r2=0.959); 2:208990384:TA:T (r2=0.959); 2:208987280:T:G (r2=0.959); 2:208985652:A:G (r2=0.959); 2:208985138:AG:A (r2=0.959)
2:208925007:A:AT	rs902041532	2024	1	87	103	0.01269	2:208922340:A:G (r2=1.000); 2:208924613:A:G (r2=1.000); 2:208933315:A:C (r2=1.000); 2:208934862:C:T (r2=1.000); 2:208993319:T:TAC (r2=0.959); 2:208991487:G:A (r2=0.959); 2:208990384:TA:T (r2=0.959); 2:208987280:T:G (r2=0.959); 2:208985652:A:G (r2=0.959); 2:208985138:AG:A (r2=0.959)
2:208925640:C:CT	rs1397198250	2024	1	87	101	0.0188136	2:208926251:A:C (r2=1.000); 2:208994930:T:A (r2=0.965); 2:208974286:G:A (r2=0.965); 2:208975018:C:T (r2=0.965); 2:208975863:G:C (r2=0.965); 2:208976244:T:C (r2=0.965); 2:208977109:T:C (r2=0.965); 2:208977869:T:TCCCTC (r2=0.965); 2:208983324:C:T (r2=0.965); 2:208985138:AG:A (r2=0.965)
2:208926251:A:C	rs11891614	2028	1	87	101	0.0187974	2:208925640:C:CT (r2=1.000); 2:208994930:T:A (r2=0.965); 2:208974286:G:A (r2=0.965); 2:208975018:C:T (r2=0.965); 2:208975863:G:C (r2=0.965); 2:208976244:T:C (r2=0.965); 2:208977109:T:C (r2=0.965); 2:208977869:T:TCCCTC (r2=0.965); 2:208983324:C:T (r2=0.965); 2:208985138:AG:A (r2=0.965)
2:208927340:A:G	rs74563907	2031	1	87	103	0.0161389	2:208902338:T:A (r2=1.000); 2:208996225:G:A (r2=1.000); 2:208975018:C:T (r2=1.000); 2:208975863:G:C (r2=1.000); 2:208976244:T:C (r2=1.000); 2:208977109:T:C (r2=1.000); 2:208983324:C:T (r2=1.000); 2:208985138:AG:A (r2=1.000); 2:208985652:A:G (r2=1.000); 2:208987280:T:G (r2=1.000)
2:208927668:A:G	rs11893278	2032	1	87	103	0.0161389	2:208902338:T:A (r2=1.000); 2:208996225:G:A (r2=1.000); 2:208975018:C:T (r2=1.000); 2:208975863:G:C (r2=1.000); 2:208976244:T:C (r2=1.000); 2:208977109:T:C (r2=1.000); 2:208983324:C:T (r2=1.000); 2:208985138:AG:A (r2=1.000); 2:208985652:A:G (r2=1.000); 2:208987280:T:G (r2=1.000)
2:208929041:T:G	rs77712622	2032	1	87	103	0.0170048	2:208903194:T:C (r2=1.000); 2:208905837:A:G (r2=1.000); 2:208920693:T:TA (r2=1.000); 2:208976099:C:T (r2=1.000); 2:209012582:T:A (r2=1.000); 2:208904565:T:C (r2=1.000); 2:208990175:A:G (r2=0.960); 2:209002066:G:A (r2=0.960); 2:209002914:C:T (r2=0.960); 2:208985138:AG:A (r2=0.959)
2:208929330:TG:T	rs1196352653	2032	1	87	103	0.0161389	2:208902338:T:A (r2=1.000); 2:208996225:G:A (r2=1.000); 2:208975018:C:T (r2=1.000); 2:208975863:G:C (r2=1.000); 2:208976244:T:C (r2=1.000); 2:208977109:T:C (r2=1.000); 2:208983324:C:T (r2=1.000); 2:208985138:AG:A (r2=1.000); 2:208985652:A:G (r2=1.000); 2:208987280:T:G (r2=1.000)
2:208932199:A:G	rs16841989	2040	1	87	103	0.0161389	2:208902338:T:A (r2=1.000); 2:208996225:G:A (r2=1.000); 2:208975018:C:T (r2=1.000); 2:208975863:G:C (r2=1.000); 2:208976244:T:C (r2=1.000); 2:208977109:T:C (r2=1.000); 2:208983324:C:T (r2=1.000); 2:208985138:AG:A (r2=1.000); 2:208985652:A:G (r2=1.000); 2:208987280:T:G (r2=1.000)
2:208933315:A:C	rs79638492	2037	1	87	103	0.01269	2:208922340:A:G (r2=1.000); 2:208924613:A:G (r2=1.000); 2:208925007:A:AT (r2=1.000); 2:208934862:C:T (r2=1.000); 2:208993319:T:TAC (r2=0.959); 2:208991487:G:A (r2=0.959); 2:208990384:TA:T (r2=0.959); 2:208987280:T:G (r2=0.959); 2:208985652:A:G (r2=0.959); 2:208985138:AG:A (r2=0.959)
2:208934862:C:T	rs16841996	2037	1	87	103	0.01269	2:208922340:A:G (r2=1.000); 2:208924613:A:G (r2=1.000); 2:208925007:A:AT (r2=1.000); 2:208933315:A:C (r2=1.000); 2:208993319:T:TAC (r2=0.959); 2:208991487:G:A (r2=0.959); 2:208990384:TA:T (r2=0.959); 2:208987280:T:G (r2=0.959); 2:208985652:A:G (r2=0.959); 2:208985138:AG:A (r2=0.959)
2:208936691:T:A	rs13406876	2039	1	87	103	0.0161389	2:208902338:T:A (r2=1.000); 2:208996225:G:A (r2=1.000); 2:208975018:C:T (r2=1.000); 2:208975863:G:C (r2=1.000); 2:208976244:T:C (r2=1.000); 2:208977109:T:C (r2=1.000); 2:208983324:C:T (r2=1.000); 2:208985138:AG:A (r2=1.000); 2:208985652:A:G (r2=1.000); 2:208987280:T:G (r2=1.000)
2:208938328:C:T	rs76728928	2041	1	87	103	0.0161389	2:208902338:T:A (r2=1.000); 2:208996225:G:A (r2=1.000); 2:208975018:C:T (r2=1.000); 2:208975863:G:C (r2=1.000); 2:208976244:T:C (r2=1.000); 2:208977109:T:C (r2=1.000); 2:208983324:C:T (r2=1.000); 2:208985138:AG:A (r2=1.000); 2:208985652:A:G (r2=1.000); 2:208987280:T:G (r2=1.000)
2:208940937:G:A	rs16842003	2044	1	87	103	0.0161389	2:208902338:T:A (r2=1.000); 2:208996225:G:A (r2=1.000); 2:208975018:C:T (r2=1.000); 2:208975863:G:C (r2=1.000); 2:208976244:T:C (r2=1.000); 2:208977109:T:C (r2=1.000); 2:208983324:C:T (r2=1.000); 2:208985138:AG:A (r2=1.000); 2:208985652:A:G (r2=1.000); 2:208987280:T:G (r2=1.000)
2:208942287:C:T	rs10932279	2044	1	87	103	0.0161389	2:208902338:T:A (r2=1.000); 2:208996225:G:A (r2=1.000); 2:208975018:C:T (r2=1.000); 2:208975863:G:C (r2=1.000); 2:208976244:T:C (r2=1.000); 2:208977109:T:C (r2=1.000); 2:208983324:C:T (r2=1.000); 2:208985138:AG:A (r2=1.000); 2:208985652:A:G (r2=1.000); 2:208987280:T:G (r2=1.000)
2:208944544:A:T	rs4673432	2045	1	87	103	0.0161389	2:208902338:T:A (r2=1.000); 2:208996225:G:A (r2=1.000); 2:208975018:C:T (r2=1.000); 2:208975863:G:C (r2=1.000); 2:208976244:T:C (r2=1.000); 2:208977109:T:C (r2=1.000); 2:208983324:C:T (r2=1.000); 2:208985138:AG:A (r2=1.000); 2:208985652:A:G (r2=1.000); 2:208987280:T:G (r2=1.000)
2:208953238:G:A	rs3851942	2047	1	87	103	0.0161389	2:208902338:T:A (r2=1.000); 2:208996225:G:A (r2=1.000); 2:208975018:C:T (r2=1.000); 2:208975863:G:C (r2=1.000); 2:208976244:T:C (r2=1.000); 2:208977109:T:C (r2=1.000); 2:208983324:C:T (r2=1.000); 2:208985138:AG:A (r2=1.000); 2:208985652:A:G (r2=1.000); 2:208987280:T:G (r2=1.000)
2:208957032:T:C	rs1589513	2049	1	87	103	0.0161389	2:208902338:T:A (r2=1.000); 2:208996225:G:A (r2=1.000); 2:208975018:C:T (r2=1.000); 2:208975863:G:C (r2=1.000); 2:208976244:T:C (r2=1.000); 2:208977109:T:C (r2=1.000); 2:208983324:C:T (r2=1.000); 2:208985138:AG:A (r2=1.000); 2:208985652:A:G (r2=1.000); 2:208987280:T:G (r2=1.000)
2:208957268:G:A	rs1589512	2050	1	87	103	0.0161389	2:208902338:T:A (r2=1.000); 2:208996225:G:A (r2=1.000); 2:208975018:C:T (r2=1.000); 2:208975863:G:C (r2=1.000); 2:208976244:T:C (r2=1.000); 2:208977109:T:C (r2=1.000); 2:208983324:C:T (r2=1.000); 2:208985138:AG:A (r2=1.000); 2:208985652:A:G (r2=1.000); 2:208987280:T:G (r2=1.000)
2:208957592:C:T	rs4672539	2050	1	87	103	0.0161389	2:208902338:T:A (r2=1.000); 2:208996225:G:A (r2=1.000); 2:208975018:C:T (r2=1.000); 2:208975863:G:C (r2=1.000); 2:208976244:T:C (r2=1.000); 2:208977109:T:C (r2=1.000); 2:208983324:C:T (r2=1.000); 2:208985138:AG:A (r2=1.000); 2:208985652:A:G (r2=1.000); 2:208987280:T:G (r2=1.000)
2:208958030:C:T	rs13382844	2050	1	87	103	0.0161389	2:208902338:T:A (r2=1.000); 2:208996225:G:A (r2=1.000); 2:208975018:C:T (r2=1.000); 2:208975863:G:C (r2=1.000); 2:208976244:T:C (r2=1.000); 2:208977109:T:C (r2=1.000); 2:208983324:C:T (r2=1.000); 2:208985138:AG:A (r2=1.000); 2:208985652:A:G (r2=1.000); 2:208987280:T:G (r2=1.000)
2:208958076:C:T	rs13382918	2050	1	87	103	0.0161389	2:208902338:T:A (r2=1.000); 2:208996225:G:A (r2=1.000); 2:208975018:C:T (r2=1.000); 2:208975863:G:C (r2=1.000); 2:208976244:T:C (r2=1.000); 2:208977109:T:C (r2=1.000); 2:208983324:C:T (r2=1.000); 2:208985138:AG:A (r2=1.000); 2:208985652:A:G (r2=1.000); 2:208987280:T:G (r2=1.000)
2:208958443:C:G	rs10165483	2050	1	87	103	0.0161389	2:208902338:T:A (r2=1.000); 2:208996225:G:A (r2=1.000); 2:208975018:C:T (r2=1.000); 2:208975863:G:C (r2=1.000); 2:208976244:T:C (r2=1.000); 2:208977109:T:C (r2=1.000); 2:208983324:C:T (r2=1.000); 2:208985138:AG:A (r2=1.000); 2:208985652:A:G (r2=1.000); 2:208987280:T:G (r2=1.000)
2:208958474:A:C	rs73986632	2050	1	87	103	0.0161389	2:208902338:T:A (r2=1.000); 2:208996225:G:A (r2=1.000); 2:208975018:C:T (r2=1.000); 2:208975863:G:C (r2=1.000); 2:208976244:T:C (r2=1.000); 2:208977109:T:C (r2=1.000); 2:208983324:C:T (r2=1.000); 2:208985138:AG:A (r2=1.000); 2:208985652:A:G (r2=1.000); 2:208987280:T:G (r2=1.000)
2:208961517:A:T	rs10199191	2046	1	87	103	0.0161389	2:208902338:T:A (r2=1.000); 2:208996225:G:A (r2=1.000); 2:208975018:C:T (r2=1.000); 2:208975863:G:C (r2=1.000); 2:208976244:T:C (r2=1.000); 2:208977109:T:C (r2=1.000); 2:208983324:C:T (r2=1.000); 2:208985138:AG:A (r2=1.000); 2:208985652:A:G (r2=1.000); 2:208987280:T:G (r2=1.000)
2:208961675:T:C	rs10188418	2046	1	87	103	0.0161389	2:208902338:T:A (r2=1.000); 2:208996225:G:A (r2=1.000); 2:208975018:C:T (r2=1.000); 2:208975863:G:C (r2=1.000); 2:208976244:T:C (r2=1.000); 2:208977109:T:C (r2=1.000); 2:208983324:C:T (r2=1.000); 2:208985138:AG:A (r2=1.000); 2:208985652:A:G (r2=1.000); 2:208987280:T:G (r2=1.000)
2:208962400:G:A	rs4673434	2046	1	87	103	0.0161389	2:208902338:T:A (r2=1.000); 2:208996225:G:A (r2=1.000); 2:208975018:C:T (r2=1.000); 2:208975863:G:C (r2=1.000); 2:208976244:T:C (r2=1.000); 2:208977109:T:C (r2=1.000); 2:208983324:C:T (r2=1.000); 2:208985138:AG:A (r2=1.000); 2:208985652:A:G (r2=1.000); 2:208987280:T:G (r2=1.000)
2:208962551:G:A	rs13397942	2046	1	87	103	0.0161389	2:208902338:T:A (r2=1.000); 2:208996225:G:A (r2=1.000); 2:208975018:C:T (r2=1.000); 2:208975863:G:C (r2=1.000); 2:208976244:T:C (r2=1.000); 2:208977109:T:C (r2=1.000); 2:208983324:C:T (r2=1.000); 2:208985138:AG:A (r2=1.000); 2:208985652:A:G (r2=1.000); 2:208987280:T:G (r2=1.000)
2:208963307:C:T	rs6435499	2045	1	87	103	0.0161389	2:208902338:T:A (r2=1.000); 2:208996225:G:A (r2=1.000); 2:208975018:C:T (r2=1.000); 2:208975863:G:C (r2=1.000); 2:208976244:T:C (r2=1.000); 2:208977109:T:C (r2=1.000); 2:208983324:C:T (r2=1.000); 2:208985138:AG:A (r2=1.000); 2:208985652:A:G (r2=1.000); 2:208987280:T:G (r2=1.000)
2:208964292:G:A	rs11893066	2043	1	87	103	0.0161389	2:208902338:T:A (r2=1.000); 2:208996225:G:A (r2=1.000); 2:208975018:C:T (r2=1.000); 2:208975863:G:C (r2=1.000); 2:208976244:T:C (r2=1.000); 2:208977109:T:C (r2=1.000); 2:208983324:C:T (r2=1.000); 2:208985138:AG:A (r2=1.000); 2:208985652:A:G (r2=1.000); 2:208987280:T:G (r2=1.000)
2:208965471:T:C	rs13422034	2041	1	87	103	0.0161389	2:208902338:T:A (r2=1.000); 2:208996225:G:A (r2=1.000); 2:208975018:C:T (r2=1.000); 2:208975863:G:C (r2=1.000); 2:208976244:T:C (r2=1.000); 2:208977109:T:C (r2=1.000); 2:208983324:C:T (r2=1.000); 2:208985138:AG:A (r2=1.000); 2:208985652:A:G (r2=1.000); 2:208987280:T:G (r2=1.000)
2:208966604:G:A	rs78951255	2042	1	87	103	0.0161389	2:208902338:T:A (r2=1.000); 2:208996225:G:A (r2=1.000); 2:208975018:C:T (r2=1.000); 2:208975863:G:C (r2=1.000); 2:208976244:T:C (r2=1.000); 2:208977109:T:C (r2=1.000); 2:208983324:C:T (r2=1.000); 2:208985138:AG:A (r2=1.000); 2:208985652:A:G (r2=1.000); 2:208987280:T:G (r2=1.000)
2:208967437:C:T	rs12615020	2043	1	87	103	0.0161389	2:208902338:T:A (r2=1.000); 2:208996225:G:A (r2=1.000); 2:208975018:C:T (r2=1.000); 2:208975863:G:C (r2=1.000); 2:208976244:T:C (r2=1.000); 2:208977109:T:C (r2=1.000); 2:208983324:C:T (r2=1.000); 2:208985138:AG:A (r2=1.000); 2:208985652:A:G (r2=1.000); 2:208987280:T:G (r2=1.000)
2:208969213:T:C	rs6435501	2044	1	87	103	0.0161389	2:208902338:T:A (r2=1.000); 2:208996225:G:A (r2=1.000); 2:208975018:C:T (r2=1.000); 2:208975863:G:C (r2=1.000); 2:208976244:T:C (r2=1.000); 2:208977109:T:C (r2=1.000); 2:208983324:C:T (r2=1.000); 2:208985138:AG:A (r2=1.000); 2:208985652:A:G (r2=1.000); 2:208987280:T:G (r2=1.000)
2:208970380:C:A	rs1808043	2043	1	87	103	0.0161389	2:208902338:T:A (r2=1.000); 2:208996225:G:A (r2=1.000); 2:208975018:C:T (r2=1.000); 2:208975863:G:C (r2=1.000); 2:208976244:T:C (r2=1.000); 2:208977109:T:C (r2=1.000); 2:208983324:C:T (r2=1.000); 2:208985138:AG:A (r2=1.000); 2:208985652:A:G (r2=1.000); 2:208987280:T:G (r2=1.000)
2:208974286:G:A	rs13421826	2041	1	87	103	0.0161389	2:208902338:T:A (r2=1.000); 2:208996225:G:A (r2=1.000); 2:208975018:C:T (r2=1.000); 2:208975863:G:C (r2=1.000); 2:208976244:T:C (r2=1.000); 2:208977109:T:C (r2=1.000); 2:208983324:C:T (r2=1.000); 2:208985138:AG:A (r2=1.000); 2:208985652:A:G (r2=1.000); 2:208987280:T:G (r2=1.000)
2:208975018:C:T	rs13424956	2042	1	87	103	0.0161389	2:208902338:T:A (r2=1.000); 2:208996225:G:A (r2=1.000); 2:208974286:G:A (r2=1.000); 2:208975863:G:C (r2=1.000); 2:208976244:T:C (r2=1.000); 2:208977109:T:C (r2=1.000); 2:208983324:C:T (r2=1.000); 2:208985138:AG:A (r2=1.000); 2:208985652:A:G (r2=1.000); 2:208987280:T:G (r2=1.000)
2:208975863:G:C	rs2886184	2041	1	87	103	0.0161389	2:208902338:T:A (r2=1.000); 2:208996225:G:A (r2=1.000); 2:208974286:G:A (r2=1.000); 2:208975018:C:T (r2=1.000); 2:208976244:T:C (r2=1.000); 2:208977109:T:C (r2=1.000); 2:208983324:C:T (r2=1.000); 2:208985138:AG:A (r2=1.000); 2:208985652:A:G (r2=1.000); 2:208987280:T:G (r2=1.000)
2:208976099:C:T	rs2364819	2041	1	87	103	0.0170048	2:208903194:T:C (r2=1.000); 2:208905837:A:G (r2=1.000); 2:208920693:T:TA (r2=1.000); 2:208929041:T:G (r2=1.000); 2:209012582:T:A (r2=1.000); 2:208904565:T:C (r2=1.000); 2:208990175:A:G (r2=0.960); 2:209002066:G:A (r2=0.960); 2:209002914:C:T (r2=0.960); 2:208985138:AG:A (r2=0.959)
2:208976244:T:C	rs13423203	2041	1	87	103	0.0161389	2:208902338:T:A (r2=1.000); 2:208996225:G:A (r2=1.000); 2:208974286:G:A (r2=1.000); 2:208975018:C:T (r2=1.000); 2:208975863:G:C (r2=1.000); 2:208977109:T:C (r2=1.000); 2:208983324:C:T (r2=1.000); 2:208985138:AG:A (r2=1.000); 2:208985652:A:G (r2=1.000); 2:208987280:T:G (r2=1.000)
2:208977109:T:C	rs11902118	2042	1	87	103	0.0161389	2:208902338:T:A (r2=1.000); 2:208996225:G:A (r2=1.000); 2:208974286:G:A (r2=1.000); 2:208975018:C:T (r2=1.000); 2:208975863:G:C (r2=1.000); 2:208976244:T:C (r2=1.000); 2:208983324:C:T (r2=1.000); 2:208985138:AG:A (r2=1.000); 2:208985652:A:G (r2=1.000); 2:208987280:T:G (r2=1.000)
2:208983324:C:T	rs11884309	2040	1	87	103	0.0161389	2:208902338:T:A (r2=1.000); 2:208996225:G:A (r2=1.000); 2:208974286:G:A (r2=1.000); 2:208975018:C:T (r2=1.000); 2:208975863:G:C (r2=1.000); 2:208976244:T:C (r2=1.000); 2:208977109:T:C (r2=1.000); 2:208985138:AG:A (r2=1.000); 2:208985652:A:G (r2=1.000); 2:208987280:T:G (r2=1.000)
2:208985138:AG:A	BP2:208985138	2037	1	87	103	0.0161389	2:208902338:T:A (r2=1.000); 2:208996225:G:A (r2=1.000); 2:208974286:G:A (r2=1.000); 2:208975018:C:T (r2=1.000); 2:208975863:G:C (r2=1.000); 2:208976244:T:C (r2=1.000); 2:208977109:T:C (r2=1.000); 2:208983324:C:T (r2=1.000); 2:208985652:A:G (r2=1.000); 2:208987280:T:G (r2=1.000)
2:208985652:A:G	rs9989855	2035	1	87	103	0.0161389	2:208902338:T:A (r2=1.000); 2:208996225:G:A (r2=1.000); 2:208974286:G:A (r2=1.000); 2:208975018:C:T (r2=1.000); 2:208975863:G:C (r2=1.000); 2:208976244:T:C (r2=1.000); 2:208977109:T:C (r2=1.000); 2:208983324:C:T (r2=1.000); 2:208985138:AG:A (r2=1.000); 2:208987280:T:G (r2=1.000)
2:208987280:T:G	rs4289122	2035	1	87	103	0.0161389	2:208902338:T:A (r2=1.000); 2:208996225:G:A (r2=1.000); 2:208974286:G:A (r2=1.000); 2:208975018:C:T (r2=1.000); 2:208975863:G:C (r2=1.000); 2:208976244:T:C (r2=1.000); 2:208977109:T:C (r2=1.000); 2:208983324:C:T (r2=1.000); 2:208985138:AG:A (r2=1.000); 2:208985652:A:G (r2=1.000)
2:208990384:TA:T	BP2:208990384	2031	1	87	103	0.0161389	2:208902338:T:A (r2=1.000); 2:208996225:G:A (r2=1.000); 2:208974286:G:A (r2=1.000); 2:208975018:C:T (r2=1.000); 2:208975863:G:C (r2=1.000); 2:208976244:T:C (r2=1.000); 2:208977109:T:C (r2=1.000); 2:208983324:C:T (r2=1.000); 2:208985138:AG:A (r2=1.000); 2:208985652:A:G (r2=1.000)
2:208991487:G:A	rs13394260	2031	1	87	103	0.0161389	2:208902338:T:A (r2=1.000); 2:208996225:G:A (r2=1.000); 2:208974286:G:A (r2=1.000); 2:208975018:C:T (r2=1.000); 2:208975863:G:C (r2=1.000); 2:208976244:T:C (r2=1.000); 2:208977109:T:C (r2=1.000); 2:208983324:C:T (r2=1.000); 2:208985138:AG:A (r2=1.000); 2:208985652:A:G (r2=1.000)
2:208993319:T:TAC	rs11897222	2030	1	87	103	0.0161389	2:208902338:T:A (r2=1.000); 2:208996225:G:A (r2=1.000); 2:208974286:G:A (r2=1.000); 2:208975018:C:T (r2=1.000); 2:208975863:G:C (r2=1.000); 2:208976244:T:C (r2=1.000); 2:208977109:T:C (r2=1.000); 2:208983324:C:T (r2=1.000); 2:208985138:AG:A (r2=1.000); 2:208985652:A:G (r2=1.000)
2:208994481:A:G	rs10208997	2028	1	87	103	0.0161389	2:208902338:T:A (r2=1.000); 2:208996225:G:A (r2=1.000); 2:208974286:G:A (r2=1.000); 2:208975018:C:T (r2=1.000); 2:208975863:G:C (r2=1.000); 2:208976244:T:C (r2=1.000); 2:208977109:T:C (r2=1.000); 2:208983324:C:T (r2=1.000); 2:208985138:AG:A (r2=1.000); 2:208985652:A:G (r2=1.000)
2:208994930:T:A	rs143656388	2026	1	87	103	0.0162266	2:208902338:T:A (r2=1.000); 2:208996225:G:A (r2=1.000); 2:208974286:G:A (r2=1.000); 2:208975018:C:T (r2=1.000); 2:208975863:G:C (r2=1.000); 2:208976244:T:C (r2=1.000); 2:208977109:T:C (r2=1.000); 2:208983324:C:T (r2=1.000); 2:208985138:AG:A (r2=1.000); 2:208985652:A:G (r2=1.000)
2:208996225:G:A	rs10174421	2024	1	87	103	0.0163248	2:208902338:T:A (r2=1.000); 2:208994930:T:A (r2=1.000); 2:208974286:G:A (r2=1.000); 2:208975018:C:T (r2=1.000); 2:208975863:G:C (r2=1.000); 2:208976244:T:C (r2=1.000); 2:208977109:T:C (r2=1.000); 2:208983324:C:T (r2=1.000); 2:208985138:AG:A (r2=1.000); 2:208985652:A:G (r2=1.000)
2:208996611:G:A	rs13393277	2022	1	87	103	0.0163353	2:208902338:T:A (r2=1.000); 2:208994930:T:A (r2=1.000); 2:208974286:G:A (r2=1.000); 2:208975018:C:T (r2=1.000); 2:208975863:G:C (r2=1.000); 2:208976244:T:C (r2=1.000); 2:208977109:T:C (r2=1.000); 2:208983324:C:T (r2=1.000); 2:208985138:AG:A (r2=1.000); 2:208985652:A:G (r2=1.000)
2:208997584:A:AT	BP2:208997584	2023	1	87	103	0.0163353	2:208902338:T:A (r2=1.000); 2:208994930:T:A (r2=1.000); 2:208974286:G:A (r2=1.000); 2:208975018:C:T (r2=1.000); 2:208975863:G:C (r2=1.000); 2:208976244:T:C (r2=1.000); 2:208977109:T:C (r2=1.000); 2:208983324:C:T (r2=1.000); 2:208985138:AG:A (r2=1.000); 2:208985652:A:G (r2=1.000)
2:208997818:T:A	rs12618527	2023	1	87	103	0.0163353	2:208902338:T:A (r2=1.000); 2:208994930:T:A (r2=1.000); 2:208974286:G:A (r2=1.000); 2:208975018:C:T (r2=1.000); 2:208975863:G:C (r2=1.000); 2:208976244:T:C (r2=1.000); 2:208977109:T:C (r2=1.000); 2:208983324:C:T (r2=1.000); 2:208985138:AG:A (r2=1.000); 2:208985652:A:G (r2=1.000)
2:208998045:G:A	rs12615859	2024	1	87	103	0.0163248	2:208902338:T:A (r2=1.000); 2:208994930:T:A (r2=1.000); 2:208974286:G:A (r2=1.000); 2:208975018:C:T (r2=1.000); 2:208975863:G:C (r2=1.000); 2:208976244:T:C (r2=1.000); 2:208977109:T:C (r2=1.000); 2:208983324:C:T (r2=1.000); 2:208985138:AG:A (r2=1.000); 2:208985652:A:G (r2=1.000)
2:208998047:T:A	rs12619186	2024	1	87	103	0.0163248	2:208902338:T:A (r2=1.000); 2:208994930:T:A (r2=1.000); 2:208974286:G:A (r2=1.000); 2:208975018:C:T (r2=1.000); 2:208975863:G:C (r2=1.000); 2:208976244:T:C (r2=1.000); 2:208977109:T:C (r2=1.000); 2:208983324:C:T (r2=1.000); 2:208985138:AG:A (r2=1.000); 2:208985652:A:G (r2=1.000)
2:208998322:C:A	rs10181044	2024	1	87	103	0.0163248	2:208902338:T:A (r2=1.000); 2:208994930:T:A (r2=1.000); 2:208974286:G:A (r2=1.000); 2:208975018:C:T (r2=1.000); 2:208975863:G:C (r2=1.000); 2:208976244:T:C (r2=1.000); 2:208977109:T:C (r2=1.000); 2:208983324:C:T (r2=1.000); 2:208985138:AG:A (r2=1.000); 2:208985652:A:G (r2=1.000)
2:208998830:A:T	rs10205030	2025	1	87	103	0.0163143	2:208902338:T:A (r2=1.000); 2:208994930:T:A (r2=1.000); 2:208974286:G:A (r2=1.000); 2:208975018:C:T (r2=1.000); 2:208975863:G:C (r2=1.000); 2:208976244:T:C (r2=1.000); 2:208977109:T:C (r2=1.000); 2:208983324:C:T (r2=1.000); 2:208985138:AG:A (r2=1.000); 2:208985652:A:G (r2=1.000)
2:208999340:T:C	rs10196945	2028	1	87	103	0.0161389	2:208902338:T:A (r2=1.000); 2:208994930:T:A (r2=1.000); 2:208974286:G:A (r2=1.000); 2:208975018:C:T (r2=1.000); 2:208975863:G:C (r2=1.000); 2:208976244:T:C (r2=1.000); 2:208977109:T:C (r2=1.000); 2:208983324:C:T (r2=1.000); 2:208985138:AG:A (r2=1.000); 2:208985652:A:G (r2=1.000)
2:208999508:G:C	rs10184732	2028	1	87	103	0.0161389	2:208902338:T:A (r2=1.000); 2:208994930:T:A (r2=1.000); 2:208974286:G:A (r2=1.000); 2:208975018:C:T (r2=1.000); 2:208975863:G:C (r2=1.000); 2:208976244:T:C (r2=1.000); 2:208977109:T:C (r2=1.000); 2:208983324:C:T (r2=1.000); 2:208985138:AG:A (r2=1.000); 2:208985652:A:G (r2=1.000)
2:208999777:A:G	rs10208392	2028	1	87	103	0.0161389	2:208902338:T:A (r2=1.000); 2:208994930:T:A (r2=1.000); 2:208974286:G:A (r2=1.000); 2:208975018:C:T (r2=1.000); 2:208975863:G:C (r2=1.000); 2:208976244:T:C (r2=1.000); 2:208977109:T:C (r2=1.000); 2:208983324:C:T (r2=1.000); 2:208985138:AG:A (r2=1.000); 2:208985652:A:G (r2=1.000)
2:209000068:T:C	rs7603010	2029	1	87	103	0.0161389	2:208902338:T:A (r2=1.000); 2:208994930:T:A (r2=1.000); 2:208974286:G:A (r2=1.000); 2:208975018:C:T (r2=1.000); 2:208975863:G:C (r2=1.000); 2:208976244:T:C (r2=1.000); 2:208977109:T:C (r2=1.000); 2:208983324:C:T (r2=1.000); 2:208985138:AG:A (r2=1.000); 2:208985652:A:G (r2=1.000)
2:209000388:C:T	rs7589445	2029	1	87	103	0.0161389	2:208902338:T:A (r2=1.000); 2:208994930:T:A (r2=1.000); 2:208974286:G:A (r2=1.000); 2:208975018:C:T (r2=1.000); 2:208975863:G:C (r2=1.000); 2:208976244:T:C (r2=1.000); 2:208977109:T:C (r2=1.000); 2:208983324:C:T (r2=1.000); 2:208985138:AG:A (r2=1.000); 2:208985652:A:G (r2=1.000)
2:209009423:G:GT	BP2:209009423	2024	1	87	103	0.0163248	2:208902338:T:A (r2=1.000); 2:208994930:T:A (r2=1.000); 2:208974286:G:A (r2=1.000); 2:208975018:C:T (r2=1.000); 2:208975863:G:C (r2=1.000); 2:208976244:T:C (r2=1.000); 2:208977109:T:C (r2=1.000); 2:208983324:C:T (r2=1.000); 2:208985138:AG:A (r2=1.000); 2:208985652:A:G (r2=1.000)
2:209011756:T:G	rs13390756	2027	1	87	103	0.0161389	2:208902338:T:A (r2=1.000); 2:208994930:T:A (r2=1.000); 2:208974286:G:A (r2=1.000); 2:208975018:C:T (r2=1.000); 2:208975863:G:C (r2=1.000); 2:208976244:T:C (r2=1.000); 2:208977109:T:C (r2=1.000); 2:208983324:C:T (r2=1.000); 2:208985138:AG:A (r2=1.000); 2:208985652:A:G (r2=1.000)
2:209012582:T:A	rs2068374	2028	1	87	103	0.0170048	2:208903194:T:C (r2=1.000); 2:208905837:A:G (r2=1.000); 2:208920693:T:TA (r2=1.000); 2:208929041:T:G (r2=1.000); 2:208976099:C:T (r2=1.000); 2:208904565:T:C (r2=1.000); 2:208990175:A:G (r2=0.960); 2:209002066:G:A (r2=0.960); 2:209002914:C:T (r2=0.960); 2:208985138:AG:A (r2=0.959)
7:50514274:A:G	rs2876826	2199	1	79	239	0.0182674	7:50518358:A:G (r2=1.000); 7:50524973:C:T (r2=0.974); 7:50516255:G:A (r2=0.948); 7:50522055:C:T (r2=0.948); 7:50521554:T:A (r2=0.948); 7:50521553:A:T (r2=0.948); 7:50521179:A:C (r2=0.948); 7:50517423:C:T (r2=0.948); 7:50518887:C:T (r2=0.948); 7:50513191:C:G (r2=0.948)
7:50518358:A:G	rs112911326	2207	1	79	239	0.0180991	7:50514274:A:G (r2=1.000); 7:50524973:C:T (r2=0.974); 7:50516255:G:A (r2=0.948); 7:50522055:C:T (r2=0.948); 7:50521554:T:A (r2=0.948); 7:50521553:A:T (r2=0.948); 7:50521179:A:C (r2=0.948); 7:50517423:C:T (r2=0.948); 7:50518887:C:T (r2=0.948); 7:50513191:C:G (r2=0.948)
21:45992837:A:C	rs2850173	2234	1	19	24	0.00748485	21:45993355:T:G (r2=1.000); 21:45994974:A:C (r2=1.000); 21:45994015:G:T (r2=0.974); 21:45999783:C:T (r2=0.922); 21:46000952:C:T (r2=0.922); 21:46000855:A:G (r2=0.922); 21:46001057:A:G (r2=0.922); 21:45998814:C:CT (r2=0.922); 21:45998650:T:C (r2=0.922); 21:45998061:A:G (r2=0.922)
21:45993355:T:G	rs2776407	2232	1	19	24	0.00749486	21:45992837:A:C (r2=1.000); 21:45994974:A:C (r2=1.000); 21:45994015:G:T (r2=0.974); 21:45999783:C:T (r2=0.922); 21:46000952:C:T (r2=0.922); 21:46000855:A:G (r2=0.922); 21:46001057:A:G (r2=0.922); 21:45998814:C:CT (r2=0.922); 21:45998650:T:C (r2=0.922); 21:45998061:A:G (r2=0.922)
21:45994974:A:C	rs2850175	2221	1	19	24	0.00762162	21:45992837:A:C (r2=1.000); 21:45993355:T:G (r2=1.000); 21:45994015:G:T (r2=0.974); 21:45999783:C:T (r2=0.922); 21:46000952:C:T (r2=0.922); 21:46000855:A:G (r2=0.922); 21:46001057:A:G (r2=0.922); 21:45998814:C:CT (r2=0.922); 21:45998650:T:C (r2=0.922); 21:45998061:A:G (r2=0.922)
21:45998061:A:G	rs3737437	2215	1	17	24	0.00824193	21:45998650:T:C (r2=1.000); 21:45999783:C:T (r2=1.000); 21:46000855:A:G (r2=1.000); 21:46000952:C:T (r2=1.000); 21:46001057:A:G (r2=1.000); 21:45998814:C:CT (r2=1.000); 21:46000812:C:G (r2=0.975); 21:46003219:C:G (r2=0.975); 21:46000651:AGGAGGGCGGCCGGGGAG:A (r2=0.975); 21:46000102:G:A (r2=0.973)
21:45998650:T:C	rs4818811	2214	1	17	24	0.00826291	21:45998061:A:G (r2=1.000); 21:45999783:C:T (r2=1.000); 21:46000855:A:G (r2=1.000); 21:46000952:C:T (r2=1.000); 21:46001057:A:G (r2=1.000); 21:45998814:C:CT (r2=1.000); 21:46000812:C:G (r2=0.975); 21:46003219:C:G (r2=0.975); 21:46000651:AGGAGGGCGGCCGGGGAG:A (r2=0.975); 21:46000102:G:A (r2=0.973)
21:45998814:C:CT	BP21:45998814	2213	1	17	24	0.0082839	21:45998061:A:G (r2=1.000); 21:45999783:C:T (r2=1.000); 21:46000855:A:G (r2=1.000); 21:46000952:C:T (r2=1.000); 21:46001057:A:G (r2=1.000); 21:45998650:T:C (r2=1.000); 21:46000812:C:G (r2=0.975); 21:46003219:C:G (r2=0.975); 21:46000651:AGGAGGGCGGCCGGGGAG:A (r2=0.975); 21:46000102:G:A (r2=0.973)
21:45999783:C:T	rs8131101	2210	1	17	24	0.00835728	21:45998061:A:G (r2=1.000); 21:45998814:C:CT (r2=1.000); 21:46000855:A:G (r2=1.000); 21:46000952:C:T (r2=1.000); 21:46001057:A:G (r2=1.000); 21:45998650:T:C (r2=1.000); 21:46000812:C:G (r2=0.975); 21:46003219:C:G (r2=0.975); 21:46000651:AGGAGGGCGGCCGGGGAG:A (r2=0.975); 21:46000102:G:A (r2=0.973)
21:46000651:AGGAGGGCGGCCGGGGAG:A	rs1036855098	2208	1	17	24	0.00856092	21:46000812:C:G (r2=1.000); 21:46003219:C:G (r2=1.000); 21:45999783:C:T (r2=0.975); 21:46000952:C:T (r2=0.975); 21:46000855:A:G (r2=0.975); 21:46001057:A:G (r2=0.975); 21:45998814:C:CT (r2=0.975); 21:45998650:T:C (r2=0.975); 21:45998061:A:G (r2=0.975); 21:46000102:G:A (r2=0.949)
21:46000812:C:G	rs7276098	2208	1	17	24	0.00856092	21:46000651:AGGAGGGCGGCCGGGGAG:A (r2=1.000); 21:46003219:C:G (r2=1.000); 21:45999783:C:T (r2=0.975); 21:46000952:C:T (r2=0.975); 21:46000855:A:G (r2=0.975); 21:46001057:A:G (r2=0.975); 21:45998814:C:CT (r2=0.975); 21:45998650:T:C (r2=0.975); 21:45998061:A:G (r2=0.975); 21:46000102:G:A (r2=0.949)
21:46000855:A:G	rs7276782	2208	1	17	24	0.00835728	21:45998061:A:G (r2=1.000); 21:45998814:C:CT (r2=1.000); 21:45999783:C:T (r2=1.000); 21:46000952:C:T (r2=1.000); 21:46001057:A:G (r2=1.000); 21:45998650:T:C (r2=1.000); 21:46000812:C:G (r2=0.975); 21:46003219:C:G (r2=0.975); 21:46000651:AGGAGGGCGGCCGGGGAG:A (r2=0.975); 21:46000102:G:A (r2=0.973)
21:46000952:C:T	rs7276374	2208	1	17	24	0.00835728	21:45998061:A:G (r2=1.000); 21:45998814:C:CT (r2=1.000); 21:45999783:C:T (r2=1.000); 21:46000855:A:G (r2=1.000); 21:46001057:A:G (r2=1.000); 21:45998650:T:C (r2=1.000); 21:46000812:C:G (r2=0.975); 21:46003219:C:G (r2=0.975); 21:46000651:AGGAGGGCGGCCGGGGAG:A (r2=0.975); 21:46000102:G:A (r2=0.973)
21:46001057:A:G	rs7277078	2208	1	17	24	0.00835728	21:45998061:A:G (r2=1.000); 21:45998814:C:CT (r2=1.000); 21:45999783:C:T (r2=1.000); 21:46000855:A:G (r2=1.000); 21:46000952:C:T (r2=1.000); 21:45998650:T:C (r2=1.000); 21:46000812:C:G (r2=0.975); 21:46003219:C:G (r2=0.975); 21:46000651:AGGAGGGCGGCCGGGGAG:A (r2=0.975); 21:46000102:G:A (r2=0.973)
21:46003219:C:G	rs2236489	2206	1	17	24	0.00856092	21:46000651:AGGAGGGCGGCCGGGGAG:A (r2=1.000); 21:46000812:C:G (r2=1.000); 21:45999783:C:T (r2=0.975); 21:46000952:C:T (r2=0.975); 21:46000855:A:G (r2=0.975); 21:46001057:A:G (r2=0.975); 21:45998814:C:CT (r2=0.975); 21:45998650:T:C (r2=0.975); 21:45998061:A:G (r2=0.975); 21:46000102:G:A (r2=0.949)
21:45994015:G:T	rs2850174	2227	0.974114	22	29	0.00794537	21:45992837:A:C (r2=0.974); 21:45994974:A:C (r2=0.974); 21:45993355:T:G (r2=0.974); 21:45998061:A:G (r2=0.899); 21:45998650:T:C (r2=0.899); 21:45998814:C:CT (r2=0.899); 21:45999783:C:T (r2=0.899); 21:46000855:A:G (r2=0.899); 21:46000952:C:T (r2=0.899); 21:46001057:A:G (r2=0.899)
21:46000102:G:A	rs35900642	2208	0.973057	17	23	0.0090912	21:45998061:A:G (r2=0.973); 21:45998650:T:C (r2=0.973); 21:45998814:C:CT (r2=0.973); 21:45999783:C:T (r2=0.973); 21:46000855:A:G (r2=0.973); 21:46000952:C:T (r2=0.973); 21:46001057:A:G (r2=0.973); 21:46003219:C:G (r2=0.949); 21:46000812:C:G (r2=0.949); 21:46000651:AGGAGGGCGGCCGGGGAG:A (r2=0.949)
21:46002725:A:G	rs2236485	2206	0.973057	17	23	0.00947342	21:45998061:A:G (r2=0.973); 21:45998650:T:C (r2=0.973); 21:45998814:C:CT (r2=0.973); 21:45999783:C:T (r2=0.973); 21:46000855:A:G (r2=0.973); 21:46000952:C:T (r2=0.973); 21:46001057:A:G (r2=0.973); 21:46003219:C:G (r2=0.949); 21:46000812:C:G (r2=0.949); 21:46000651:AGGAGGGCGGCCGGGGAG:A (r2=0.949)
21:46004273:A:G	rs1053331	2211	0.973057	17	23	0.00887629	21:45998061:A:G (r2=0.973); 21:45998650:T:C (r2=0.973); 21:45998814:C:CT (r2=0.973); 21:45999783:C:T (r2=0.973); 21:46000855:A:G (r2=0.973); 21:46000952:C:T (r2=0.973); 21:46001057:A:G (r2=0.973); 21:46003219:C:G (r2=0.949); 21:46000812:C:G (r2=0.949); 21:46000651:AGGAGGGCGGCCGGGGAG:A (r2=0.949)
2:208976671:A:T	rs2886185	2041	0.960499	87	102	0.0189164	2:208902338:T:A (r2=0.960); 2:208969213:T:C (r2=0.960); 2:208974286:G:A (r2=0.960); 2:208975018:C:T (r2=0.960); 2:208975863:G:C (r2=0.960); 2:208976244:T:C (r2=0.960); 2:208977109:T:C (r2=0.960); 2:208983324:C:T (r2=0.960); 2:208985138:AG:A (r2=0.960); 2:208985652:A:G (r2=0.960)
13:109361785:A:G	rs9587839	2702	0.956491	1	1	0.00691396	13:109365081:A:G (r2=0.956)
12:104286590:T:C	rs4077561	2882	0.94375	48	64	0.0103588	12:104287004:C:G (r2=0.944); 12:104311992:ATATATATATGTG:A (r2=0.935); 12:104336586:A:G (r2=0.935); 12:104334560:G:A (r2=0.935); 12:104330584:AT:A (r2=0.935); 12:104327100:C:T (r2=0.935); 12:104283811:G:A (r2=0.935); 12:104321931:A:G (r2=0.935); 12:104317009:C:T (r2=0.935); 12:104316113:G:T (r2=0.935)
7:50505442:T:C	rs6944090	2191	0.926281	101	232	0.0180581	7:50480224:A:G (r2=0.926); 7:50493827:A:C (r2=0.926); 7:50501989:A:G (r2=0.926); 7:50501811:C:T (r2=0.926); 7:50501582:T:A (r2=0.926); 7:50501338:G:A (r2=0.926); 7:50501143:C:T (r2=0.926); 7:50500404:G:A (r2=0.926); 7:50499981:C:T (r2=0.926); 7:50496380:C:A (r2=0.926)
2:208911597:A:G	rs13383448	2017	0.919149	86	97	0.015463	2:208902338:T:A (r2=0.919); 2:208969213:T:C (r2=0.919); 2:208974286:G:A (r2=0.919); 2:208975018:C:T (r2=0.919); 2:208975863:G:C (r2=0.919); 2:208976244:T:C (r2=0.919); 2:208977109:T:C (r2=0.919); 2:208983324:C:T (r2=0.919); 2:208985138:AG:A (r2=0.919); 2:208985652:A:G (r2=0.919)
19:11151619:TG:T	rs1234960214	1960	0.918356	2	2	0.00791596	19:11151643:C:T (r2=0.918); 19:11151621:G:T (r2=0.875)
1:5288183:T:C	rs79061450	2584	0.916952	6	10	0.00342455	1:5288767:G:C (r2=0.917); 1:5288479:CCTTT:C (r2=0.916); 1:5290832:GTGGATGGATGGTGGATGGATGGTGGATGGAAAGATGGATGGATGGA:G (r2=0.863); 1:5291892:A:AG (r2=0.863); 1:5296364:C:A (r2=0.840); 1:5296547:C:A (r2=0.806)
19:11151621:G:T	rs117523171	1960	0.888537	2	2	0.00720893	19:11151643:C:T (r2=0.889); 19:11151619:TG:T (r2=0.875)
1:18884322:C:T	rs7365362	2695	0.875774	3	4	0.00175949	1:18883524:G:A (r2=0.876); 1:18884283:C:A (r2=0.876); 1:18880023:C:CGCTGCTCTG (r2=0.859)
21:46004432:A:G	rs9254	2211	0.868857	13	23	0.0102151	21:46004273:A:G (r2=0.869); 21:45998061:A:G (r2=0.840); 21:45998650:T:C (r2=0.840); 21:45998814:C:CT (r2=0.840); 21:45999783:C:T (r2=0.840); 21:46000855:A:G (r2=0.840); 21:46000952:C:T (r2=0.840); 21:46001057:A:G (r2=0.840); 21:46000651:AGGAGGGCGGCCGGGGAG:A (r2=0.824); 21:46000812:C:G (r2=0.824)
4:71208443:A:T	rs2045007	1682	0.700571	0	14	0.00493384
21:45989325:G:C	rs2277813	2238	0.598073	0	0	0.0112377
6:45589590:C:T	rs6941748	1772	0.50058	0	0	0.00507163
Note: Pairwise LD (r²) was calculated in the study cohort using PLINK within ±500 kb windows centered on each lead SNP. The table reports the number of neighboring variants, the maximum/median r², counts of proxies with r² ≥ 0.8 and r² ≥ 0.6, and representative top proxies.
