# Supplementary material for: Genome-Wide Association Study of Genetic Variants Associated with Serum Albumin Levels in Chinese Winter Sports Athletes
Source: Biology (Basel). 2026 Feb 17;15(4):350. doi: 10.3390/biology15040350 (PMC12938714; doi:10.3390/biology15040350)
Supplement: Supplementary file 1 [file biology-15-00350-s001.zip › Supplementary_Table_S4.xlsx]

## Sheet: sheet1
Table S4. Significant GTEx eQTL and sQTL results for the queried lead variants across all GTEx tissues.
GTEx eQTL							GTEx sQTL
Variant Id	Gencode Id	Gene Symbol	SNP Id	P-Value	NES	Tissue	Phenotype Id	Gencode Id	Gene Symbol	Variant Id	SNP Id	Intron Id	P-Value	NES	Tissue
chr2_208911597_A_G_b38	ENSG00000231908.2	IDH1-AS1	rs13383448	0.00012	0.75	Skin - Sun Exposed (Lower leg)	chr21:45989137:45989608:clu_44123_+:ENSG00000142156.16	ENSG00000142156.16	COL6A1	chr21_45989325_G_C_b38	rs2277813	45989137:45989608:clu_44123_+	2.9e-162	1.2	Nerve - Tibial
chr21_45989325_G_C_b38	ENSG00000142156.16	COL6A1	rs2277813	9.1e-18	0.44	Brain - Putamen (basal ganglia)	chr21:45989324:45989608:clu_42556_+:ENSG00000142156.16	ENSG00000142156.16	COL6A1	chr21_45989325_G_C_b38	rs2277813	45989324:45989608:clu_42556_+	2.1e-66	-1.1	Pituitary
chr21_45989325_G_C_b38	ENSG00000142156.16	COL6A1	rs2277813	4.8e-13	0.4	Brain - Frontal Cortex (BA9)	chr21:45989137:45989608:clu_42556_+:ENSG00000142156.16	ENSG00000142156.16	COL6A1	chr21_45989325_G_C_b38	rs2277813	45989137:45989608:clu_42556_+	2.5e-64	1.2	Pituitary
chr21_45989325_G_C_b38	ENSG00000142156.16	COL6A1	rs2277813	9.9e-18	0.39	Artery - Aorta	chr21:45989137:45989608:clu_38080_+:ENSG00000142156.16	ENSG00000142156.16	COL6A1	chr21_45989325_G_C_b38	rs2277813	45989137:45989608:clu_38080_+	7.6e-63	0.76	Muscle - Skeletal
chr21_45989325_G_C_b38	ENSG00000142156.16	COL6A1	rs2277813	3.2e-13	0.39	Brain - Cortex	chr21:45989137:45989608:clu_41252_+:ENSG00000142156.16	ENSG00000142156.16	COL6A1	chr21_45989325_G_C_b38	rs2277813	45989137:45989608:clu_41252_+	1.5e-57	0.72	Esophagus - Mucosa
chr21_45989325_G_C_b38	ENSG00000142156.16	COL6A1	rs2277813	1e-15	0.38	Brain - Nucleus accumbens (basal ganglia)	chr21:45989137:45989608:clu_75636_+:ENSG00000142156.16	ENSG00000142156.16	COL6A1	chr21_45989325_G_C_b38	rs2277813	45989137:45989608:clu_75636_+	4e-49	0.94	Testis
chr21_45989325_G_C_b38	ENSG00000142156.16	COL6A1	rs2277813	2.9e-15	0.35	Brain - Caudate (basal ganglia)	chr21:45989137:45989608:clu_36529_+:ENSG00000142156.16	ENSG00000142156.16	COL6A1	chr21_45989325_G_C_b38	rs2277813	45989137:45989608:clu_36529_+	6.1e-25	0.75	Brain - Hypothalamus
chr21_45989325_G_C_b38	ENSG00000289224.1	ENSG00000289224	rs2277813	5.9e-06	0.33	Ovary	chr21:45989137:45989608:clu_35197_+:ENSG00000142156.16	ENSG00000142156.16	COL6A1	chr21_45989325_G_C_b38	rs2277813	45989137:45989608:clu_35197_+	1.7e-24	0.9	Brain - Frontal Cortex (BA9)
chr21_45989325_G_C_b38	ENSG00000142156.16	COL6A1	rs2277813	1.7e-09	0.32	Brain - Anterior qcingulate cortex (BA24)	chr21:45989137:45989608:clu_37171_+:ENSG00000142156.16	ENSG00000142156.16	COL6A1	chr21_45989325_G_C_b38	rs2277813	45989137:45989608:clu_37171_+	7.4e-24	1	Minor Salivary Gland
chr21_45989325_G_C_b38	ENSG00000142156.16	COL6A1	rs2277813	9e-20	0.27	Artery - Tibial	chr21:45989137:45989608:clu_36004_+:ENSG00000142156.16	ENSG00000142156.16	COL6A1	chr21_45989325_G_C_b38	rs2277813	45989137:45989608:clu_36004_+	1.1e-19	0.74	Brain - Nucleus accumbens (basal ganglia)
chr21_45989325_G_C_b38	ENSG00000142156.16	COL6A1	rs2277813	1.8e-06	0.22	Brain - Hypothalamus	chr21:45989137:45989608:clu_36386_+:ENSG00000142156.16	ENSG00000142156.16	COL6A1	chr21_45989325_G_C_b38	rs2277813	45989137:45989608:clu_36386_+	3e-17	0.75	Brain - Cortex
chr21_45989325_G_C_b38	ENSG00000142156.16	COL6A1	rs2277813	3e-05	0.22	Brain - Hippocampus	chr21:45989137:45989608:clu_36852_+:ENSG00000142156.16	ENSG00000142156.16	COL6A1	chr21_45989325_G_C_b38	rs2277813	45989137:45989608:clu_36852_+	9.7e-17	0.63	Brain - Caudate (basal ganglia)
chr21_45989325_G_C_b38	ENSG00000289224.1	ENSG00000289224	rs2277813	1.9e-06	0.19	Artery - Tibial	chr21:45989137:45989608:clu_36233_+:ENSG00000142156.16	ENSG00000142156.16	COL6A1	chr21_45989325_G_C_b38	rs2277813	45989137:45989608:clu_36233_+	1.6e-13	0.47	Adrenal Gland
chr21_45989325_G_C_b38	ENSG00000142156.16	COL6A1	rs2277813	5.6e-06	0.19	Liver	chr21:45935305:45940030:clu_44117_+:ENSG00000183570.17	ENSG00000183570.17	PCBP3	chr21_45989325_G_C_b38	rs2277813	45935305:45940030:clu_44117_+	7.5e-11	-0.35	Nerve - Tibial
chr21_45989325_G_C_b38	ENSG00000286886.1	ENSG00000286886	rs2277813	0.0001	0.18	Brain - Cerebellar Hemisphere	chr21:45935305:45940030:clu_38561_+:ENSG00000183570.17	ENSG00000183570.17	PCBP3	chr21_45989325_G_C_b38	rs2277813	45935305:45940030:clu_38561_+	2.5e-10	-0.39	Esophagus - Gastroesophageal Junction
chr21_45989325_G_C_b38	ENSG00000289224.1	ENSG00000289224	rs2277813	5.2e-08	0.17	Esophagus - Mucosa	chr21:45911030:45914434:clu_75627_+:ENSG00000183570.17	ENSG00000183570.17	PCBP3	chr21_45989325_G_C_b38	rs2277813	45911030:45914434:clu_75627_+	5.6e-10	0.45	Testis
chr21_45989325_G_C_b38	ENSG00000142173.16	COL6A2	rs2277813	4.3e-06	0.12	Artery - Tibial	chr21:45911030:45914434:clu_75627_+:ENSG00000280604.1	ENSG00000280604.1	ENSG00000280604	chr21_45989325_G_C_b38	rs2277813	45911030:45914434:clu_75627_+	5.6e-10	0.45	Testis
chr21_45989325_G_C_b38	ENSG00000142156.16	COL6A1	rs2277813	7.6e-06	0.12	Thyroid	chr21:45989137:45989608:clu_29603_+:ENSG00000142156.16	ENSG00000142156.16	COL6A1	chr21_45989325_G_C_b38	rs2277813	45989137:45989608:clu_29603_+	3.8e-09	0.86	Kidney - Cortex
chr21_45989325_G_C_b38	ENSG00000142156.16	COL6A1	rs2277813	1.5e-05	0.11	Esophagus - Muscularis	chr21:45935305:45940030:clu_75628_+:ENSG00000183570.17	ENSG00000183570.17	PCBP3	chr21_45989325_G_C_b38	rs2277813	45935305:45940030:clu_75628_+	1.4e-07	-0.34	Testis
chr21_45989325_G_C_b38	ENSG00000142156.16	COL6A1	rs2277813	4.3e-05	0.11	Adipose - Visceral (Omentum)	chr21:45935305:45940030:clu_40681_+:ENSG00000183570.17	ENSG00000183570.17	PCBP3	chr21_45989325_G_C_b38	rs2277813	45935305:45940030:clu_40681_+	2e-07	-0.33	Colon - Sigmoid
chr21_45989325_G_C_b38	ENSG00000215424.10	MCM3AP-AS1	rs2277813	0.00024	0.096	Artery - Tibial	chr21:45914541:45917588:clu_75627_+:ENSG00000183570.17	ENSG00000183570.17	PCBP3	chr21_45989325_G_C_b38	rs2277813	45914541:45917588:clu_75627_+	2.9e-07	0.38	Testis
chr21_45989325_G_C_b38	ENSG00000142156.16	COL6A1	rs2277813	0.00021	0.092	Nerve - Tibial	chr21:45914541:45917588:clu_75627_+:ENSG00000280604.1	ENSG00000280604.1	ENSG00000280604	chr21_45989325_G_C_b38	rs2277813	45914541:45917588:clu_75627_+	2.9e-07	0.38	Testis
chr21_45989325_G_C_b38	ENSG00000142156.16	COL6A1	rs2277813	3.3e-05	0.086	Skin - Not Sun Exposed (Suprapubic)	chr7:50537979:50539396:clu_54281_-:ENSG00000132437.18	ENSG00000132437.18	DDC	chr7_50514274_A_G_b38	rs2876826	50537979:50539396:clu_54281_-	4.7e-08	0.46	Small Intestine - Terminal Ileum
chr21_45989325_G_C_b38	ENSG00000142156.16	COL6A1	rs2277813	5.3e-05	0.085	Testis	chr7:50539518:50539915:clu_40178_-:ENSG00000132437.18	ENSG00000132437.18	DDC	chr7_50514274_A_G_b38	rs2876826	50539518:50539915:clu_40178_-	4.1e-07	0.78	Kidney - Cortex
chr21_45989325_G_C_b38	ENSG00000142156.16	COL6A1	rs2277813	1.1e-05	0.07	Skin - Sun Exposed (Lower leg)	chr7:50447297:50448181:clu_55729_-:ENSG00000132436.12	ENSG00000132436.12	FIGNL1	chr7_50514274_A_G_b38	rs2876826	50447297:50448181:clu_55729_-	1.4e-06	0.38	Esophagus - Mucosa
chr21_45989325_G_C_b38	ENSG00000183570.17	PCBP3	rs2277813	5e-05	-0.12	Esophagus - Muscularis	chr7:50447297:50448181:clu_62450_-:ENSG00000132436.12	ENSG00000132436.12	FIGNL1	chr7_50514274_A_G_b38	rs2876826	50447297:50448181:clu_62450_-	2.5e-06	0.34	Thyroid
chr21_45989325_G_C_b38	ENSG00000183570.17	PCBP3	rs2277813	5.4e-06	-0.14	Skin - Sun Exposed (Lower leg)	chr7:50448055:50448181:clu_45148_-:ENSG00000132436.12	ENSG00000132436.12	FIGNL1	chr7_50514274_A_G_b38	rs2876826	50448055:50448181:clu_45148_-	3.4e-06	-0.49	Cells - EBV-transformed lymphocytes
chr21_45989325_G_C_b38	ENSG00000183570.17	PCBP3	rs2277813	1.7e-06	-0.16	Lung	chr7:50537979:50539396:clu_40178_-:ENSG00000132437.18	ENSG00000132437.18	DDC	chr7_50514274_A_G_b38	rs2876826	50537979:50539396:clu_40178_-	3.5e-06	0.82	Kidney - Cortex
chr21_45989325_G_C_b38	ENSG00000183570.17	PCBP3	rs2277813	1.1e-05	-0.16	Esophagus - Mucosa	chr7:50447297:50447968:clu_60656_-:ENSG00000132436.12	ENSG00000132436.12	FIGNL1	chr7_50514274_A_G_b38	rs2876826	50447297:50447968:clu_60656_-	4.3e-06	-0.32	Nerve - Tibial
chr21_45989325_G_C_b38	ENSG00000183570.17	PCBP3	rs2277813	3.3e-05	-0.16	Breast - Mammary Tissue	chr7:50447297:50448181:clu_54561_-:ENSG00000132436.12	ENSG00000132436.12	FIGNL1	chr7_50514274_A_G_b38	rs2876826	50447297:50448181:clu_54561_-	9.5e-06	0.36	Esophagus - Muscularis
chr21_45989325_G_C_b38	ENSG00000280604.1	ENSG00000280604	rs2277813	0.00017	-0.16	Esophagus - Mucosa	chr7:50447297:50448181:clu_60656_-:ENSG00000132436.12	ENSG00000132436.12	FIGNL1	chr7_50514274_A_G_b38	rs2876826	50447297:50448181:clu_60656_-	1.4e-05	0.32	Nerve - Tibial
chr21_45989325_G_C_b38	ENSG00000280604.1	ENSG00000280604	rs2277813	1.3e-05	-0.17	Adipose - Visceral (Omentum)	chr6:45574446:45576027:clu_100062_-:ENSG00000261080.1	ENSG00000261080.1	RUNX2-AS1	chr6_45589590_C_T_b38	rs6941748	45574446:45576027:clu_100062_-	2.1e-08	-0.37	Testis
chr21_45989325_G_C_b38	ENSG00000183570.17	PCBP3	rs2277813	1e-05	-0.18	Muscle - Skeletal	chr6:45574114:45576027:clu_100062_-:ENSG00000261080.1	ENSG00000261080.1	RUNX2-AS1	chr6_45589590_C_T_b38	rs6941748	45574114:45576027:clu_100062_-	1e-06	-0.34	Testis
chr21_45989325_G_C_b38	ENSG00000183570.17	PCBP3	rs2277813	2.9e-08	-0.19	Adipose - Visceral (Omentum)
chr21_45989325_G_C_b38	ENSG00000280604.1	ENSG00000280604	rs2277813	2.6e-07	-0.19	Adipose - Subcutaneous
chr21_45989325_G_C_b38	ENSG00000274248.1	ENSG00000274248	rs2277813	3e-06	-0.2	Thyroid
chr21_45989325_G_C_b38	ENSG00000280604.1	ENSG00000280604	rs2277813	4.1e-08	-0.21	Lung
chr21_45989325_G_C_b38	ENSG00000183570.17	PCBP3	rs2277813	3.9e-05	-0.21	Heart - Atrial Appendage
chr21_45989325_G_C_b38	ENSG00000183570.17	PCBP3	rs2277813	2.1e-10	-0.22	Thyroid
chr21_45989325_G_C_b38	ENSG00000274248.1	ENSG00000274248	rs2277813	2e-08	-0.22	Testis
chr21_45989325_G_C_b38	ENSG00000280604.1	ENSG00000280604	rs2277813	4.6e-09	-0.23	Nerve - Tibial
chr21_45989325_G_C_b38	ENSG00000286886.1	ENSG00000286886	rs2277813	2.5e-07	-0.24	Adipose - Visceral (Omentum)
chr21_45989325_G_C_b38	ENSG00000183570.17	PCBP3	rs2277813	5.6e-13	-0.26	Adipose - Subcutaneous
chr21_45989325_G_C_b38	ENSG00000183570.17	PCBP3	rs2277813	2.8e-10	-0.26	Nerve - Tibial
chr21_45989325_G_C_b38	ENSG00000183570.17	PCBP3	rs2277813	3.3e-06	-0.28	Pancreas
chr21_45989325_G_C_b38	ENSG00000280604.1	ENSG00000280604	rs2277813	3.1e-05	-0.28	Pancreas
chr21_45989325_G_C_b38	ENSG00000183570.17	PCBP3	rs2277813	1.3e-07	-0.29	Heart - Left Ventricle
chr7_50514274_A_G_b38	ENSG00000132437.18	DDC	rs2876826	3.9e-08	0.33	Testis
chr1_18884322_C_T_b38	ENSG00000159423.17	ALDH4A1	rs7365362	1.6e-05	-0.11	Skin - Sun Exposed (Lower leg)
chr1_18884322_C_T_b38	ENSG00000040487.13	SLC66A1	rs7365362	0.00011	0.12	Nerve - Tibial
chr2_208911597_A_G_b38	ENSG00000231908.2	IDH1-AS1	rs13383448	0.00012	0.75	Skin - Sun Exposed (Lower leg)
chr21_45989325_G_C_b38	ENSG00000142156.16	COL6A1	rs2277813	5.6e-06	0.19	Liver
chr7_50514274_A_G_b38	ENSG00000132437.18	DDC	rs2876826	3.9e-08	0.33	Testis
chr1_18884322_C_T_b38	ENSG00000159423.17	ALDH4A1	rs7365362	1.6e-05	-0.11	Skin - Sun Exposed (Lower leg)
chr1_18884322_C_T_b38	ENSG00000040487.13	SLC66A1	rs7365362	0.00011	0.12	Nerve - Tibial
